# Supplementary material for: A highly attenuated Vesiculovax vaccine rapidly protects nonhuman primates against lethal Marburg virus challenge
Source: PLoS Negl Trop Dis. 2022 May 27;16(5):e0010433. doi: 10.1371/journal.pntd.0010433 (PMC9182267; doi:10.1371/journal.pntd.0010433)
Supplement: S1 Data — (XLSX) [file pntd.0010433.s008.xlsx]

## Sheet: Sample_MARV-ANGOLA_21JUN11SEED.
##fileformat=VCFv4.0
##fileDate=20210824
##source=lofreq call --call-indels -f MARV-ANGOLA_21JUN11SEED_1.final.fasta -o Sample_MARV-ANGOLA_21JUN11SEED.vcf temp3.bam
##reference=MARV-ANGOLA_21JUN11SEED_1.final.fasta
##INFO=<ID=DP,Number=1,Type=Integer,Description="Raw Depth">
##INFO=<ID=AF,Number=1,Type=Float,Description="Allele Frequency">
##INFO=<ID=SB,Number=1,Type=Integer,Description="Phred-scaled strand bias at this position">
##INFO=<ID=DP4,Number=4,Type=Integer,Description="Counts for ref-forward bases, ref-reverse, alt-forward and alt-reverse bases">
##INFO=<ID=INDEL,Number=0,Type=Flag,Description="Indicates that the variant is an INDEL.">
##INFO=<ID=CONSVAR,Number=0,Type=Flag,Description="Indicates that the variant is a consensus variant (as opposed to a low frequency variant).">
##INFO=<ID=HRUN,Number=1,Type=Integer,Description="Homopolymer length to the right of report indel position">
##FILTER=<ID=min_dp_10,Description="Minimum Coverage 10">
##FILTER=<ID=sb_fdr,Description="Strand-Bias Multiple Testing Correction: fdr corr. pvalue > 0.001000">
##FILTER=<ID=min_snvqual_62,Description="Minimum SNV Quality (Phred) 62">
##FILTER=<ID=min_indelqual_49,Description="Minimum Indel Quality (Phred) 49">
Virus	Position	Ref	Alt	Score	Fraction	Read Counts
MARV-ANGOLA_21JUN11SEED_1_final	815	C	CA	417	0.019431	DP4=527,906,8,20	INDEL	HRUN=6
MARV-ANGOLA_21JUN11SEED_1_final	1587	G	A	87	0.007011	DP4=578,555,5,3
MARV-ANGOLA_21JUN11SEED_1_final	1594	T	C	62	0.00551	DP4=614,469,3,3
MARV-ANGOLA_21JUN11SEED_1_final	2590	T	C	243	0.012587	DP4=866,703,9,11
MARV-ANGOLA_21JUN11SEED_1_final	2598	T	C	298	0.013898	DP4=875,686,10,12
MARV-ANGOLA_21JUN11SEED_1_final	2640	T	C	138	0.010526	DP4=610,424,5,6
MARV-ANGOLA_21JUN11SEED_1_final	2643	T	C	135	0.010252	DP4=600,461,5,6
MARV-ANGOLA_21JUN11SEED_1_final	2663	T	C	235	0.017189	DP4=302,670,8,9
MARV-ANGOLA_21JUN11SEED_1_final	2724	T	C	158	0.016736	DP4=268,437,5,7
MARV-ANGOLA_21JUN11SEED_1_final	2822	T	C	182	0.023438	DP4=355,145,6,6
MARV-ANGOLA_21JUN11SEED_1_final	2824	T	C	197	0.023679	DP4=366,169,7,6
MARV-ANGOLA_21JUN11SEED_1_final	2834	A	G	1136	0.092905	DP4=331,205,37,18
MARV-ANGOLA_21JUN11SEED_1_final	2836	T	C	194	0.020701	DP4=402,213,10,3
MARV-ANGOLA_21JUN11SEED_1_final	2847	A	G	82	0.009859	DP4=486,217,2,5
MARV-ANGOLA_21JUN11SEED_1_final	3400	A	T	882	0.03997	DP4=455,842,19,35
MARV-ANGOLA_21JUN11SEED_1_final	3840	G	A	73	0.005384	DP4=791,687,5,3
MARV-ANGOLA_21JUN11SEED_1_final	3991	T	C	92	0.006777	DP4=499,820,1,8
MARV-ANGOLA_21JUN11SEED_1_final	4104	T	C	124	0.01005	DP4=366,618,5,5
MARV-ANGOLA_21JUN11SEED_1_final	4201	T	C	251	0.012217	DP4=1156,461,8,12
MARV-ANGOLA_21JUN11SEED_1_final	4208	T	C	149	0.009406	DP4=1143,542,6,10
MARV-ANGOLA_21JUN11SEED_1_final	4225	T	C	111	0.007079	DP4=903,640,3,8
MARV-ANGOLA_21JUN11SEED_1_final	4236	T	C	97	0.008368	DP4=759,662,3,9
MARV-ANGOLA_21JUN11SEED_1_final	4247	T	C	79	0.007092	DP4=438,682,1,7
MARV-ANGOLA_21JUN11SEED_1_final	4283	T	C	235	0.013846	DP4=576,706,13,5
MARV-ANGOLA_21JUN11SEED_1_final	4383	C	CA	62	0.008961	DP4=195,370,1,4	INDEL	HRUN=6
MARV-ANGOLA_21JUN11SEED_1_final	6763	G	A	99	0.008182	DP4=507,584,4,5
MARV-ANGOLA_21JUN11SEED_1_final	6770	A	G	218	0.015315	DP4=493,600,7,10
MARV-ANGOLA_21JUN11SEED_1_final	6788	A	G	71	0.006796	DP4=466,557,6,1
MARV-ANGOLA_21JUN11SEED_1_final	6891	T	C	68	0.008174	DP4=302,424,3,3
MARV-ANGOLA_21JUN11SEED_1_final	7267	G	A	78	0.007099	DP4=806,173,6,1
MARV-ANGOLA_21JUN11SEED_1_final	8055	C	T	259	0.010847	DP4=1145,770,10,11
MARV-ANGOLA_21JUN11SEED_1_final	8433	A	G	1527	0.06483	DP4=678,476,42,38
MARV-ANGOLA_21JUN11SEED_1_final	9811	C	A	224	0.014505	DP4=699,456,9,8
MARV-ANGOLA_21JUN11SEED_1_final	11382	A	G	182	0.012019	DP4=655,578,9,6
MARV-ANGOLA_21JUN11SEED_1_final	11411	G	A	141	0.00921	DP4=458,833,2,10
MARV-ANGOLA_21JUN11SEED_1_final	12396	G	A	132	0.009213	DP4=444,739,3,8
MARV-ANGOLA_21JUN11SEED_1_final	12894	C	CT	57	0.006614	DP4=462,292,2,3	INDEL	HRUN=6
MARV-ANGOLA_21JUN11SEED_1_final	13042	A	G	92	0.009368	DP4=675,592,12,0
MARV-ANGOLA_21JUN11SEED_1_final	14358	C	A	112	0.011854	DP4=343,824,8,6
MARV-ANGOLA_21JUN11SEED_1_final	14983	A	AT	343	0.019709	DP4=427,754,14,9	INDEL	HRUN=6
MARV-ANGOLA_21JUN11SEED_1_final	15806	A	G	82	0.006144	DP4=553,741,2,6
MARV-ANGOLA_21JUN11SEED_1_final	16705	A	G	145	0.009875	DP4=1452,449,19,0
MARV-ANGOLA_21JUN11SEED_1_final	16832	C	T	399	0.01536	DP4=681,1177,10,19
MARV-ANGOLA_21JUN11SEED_1_final	17809	C	CA	337	0.018039	DP4=609,660,7,16	INDEL	HRUN=6
MARV-ANGOLA_21JUN11SEED_1_final	18503	T	C	230	0.020833	DP4=518,281,9,8
MARV-ANGOLA_21JUN11SEED_1_final	18661	C	T	110	0.007179	DP4=631,751,5,5
