# Supplementary material for: A highly attenuated Vesiculovax vaccine rapidly protects nonhuman primates against lethal Marburg virus challenge
Source: PLoS Negl Trop Dis. 2022 May 27;16(5):e0010433. doi: 10.1371/journal.pntd.0010433 (PMC9182267; doi:10.1371/journal.pntd.0010433)
Supplement: S2 Data — (XLSX) [file pntd.0010433.s009.xlsx]

## Sheet: Survivor Combined Early
Early Surv v Fatal	Log2 fold change	P-value	BH.p.value	Gene.sets	76 DEGs
FCGR3-mRNA	-1.91	1.44e-06	0.000707
RARRES3-mRNA	-3.43	9.94e-06	0.00245
ROCK2-mRNA	-1.3	6.94e-05	0.0114	VEGF Signaling
IL18RAP-mRNA	-3.39	0.00016	0.016	Interleukin Signaling
PYCARD-mRNA	-1.43	0.000187	0.016
PSMB10-mRNA	-1.03	0.000202	0.016	Adaptive Immunity, Apoptosis, Cell Cycle, Fc Receptor Signaling, Interleukin Signaling, MAPK Signaling, Metabolism, NF-kB, VEGF Signaling, Wnt Signaling
STAT5A-mRNA	-0.973	0.000228	0.016	Interleukin Signaling
FAS-mRNA	-2.07	0.000431	0.0265	Death Receptor Signaling
IFITM1-mRNA	-1.86	0.000495	0.0268	Adaptive Immunity, Interferon Signaling
SOCS3-mRNA	-2.71	0.000598	0.0268	Adaptive Immunity, Interferon Signaling, Interleukin Signaling
RIPK2-mRNA	-1.62	0.000613	0.0268	Adaptive Immunity, Interleukin Signaling, TLR Signaling
CYBB-mRNA	-1.64	0.000667	0.0268	Adaptive Immunity, VEGF Signaling
JAK2-mRNA	-1.6	0.000807	0.0268	Fc Receptor Signaling, Interferon Signaling, Interleukin Signaling, MAPK Signaling, VEGF Signaling
IFNGR2-mRNA	-1.23	0.000825	0.0268	Interferon Signaling
CD97-mRNA	-1.24	0.000881	0.0268
PSMB9-mRNA	-1.26	0.000986	0.0268	Adaptive Immunity, Apoptosis, Cell Cycle, Fc Receptor Signaling, Interleukin Signaling, MAPK Signaling, Metabolism, NF-kB, VEGF Signaling, Wnt Signaling
SOCS1-mRNA	-2.94	0.00099	0.0268	Adaptive Immunity, Interferon Signaling, TLR Signaling
PTPN2-mRNA	-1.11	0.00106	0.0268	Interferon Signaling
MR1-mRNA	-3.39	0.00109	0.0268
BST2-mRNA	-1.81	0.00117	0.0268	Interferon Signaling
ARHGDIB-mRNA	0.408	0.0012	0.0268
TNFRSF14-mRNA	-0.418	0.00122	0.0268	Adaptive Immunity, NF-kB
CEBPB-mRNA	-1.68	0.00125	0.0268	Cellular Stress
IL1RN-mRNA	-3.23	0.00138	0.0273	Interleukin Signaling
KLRD1-mRNA	1.27	0.00139	0.0273	Adaptive Immunity
TAPBP-mRNA	-0.88	0.0016	0.0303	Adaptive Immunity
TAP1-mRNA	-1.53	0.00175	0.0308	Adaptive Immunity
CXCL10-mRNA	-3.39	0.00187	0.0308
KLRB1-mRNA	1.93	0.00188	0.0308	Adaptive Immunity
RAC1-mRNA	-0.629	0.00188	0.0308	Adaptive Immunity, Fc Receptor Signaling, MAPK Signaling, VEGF Signaling, Wnt Signaling
TMEM173-mRNA	-1.27	0.00197	0.0311	Innate Immunity
IL7R-mRNA	0.902	0.00205	0.0311	Interleukin Signaling
ATG12-mRNA	-0.449	0.00219	0.0311	Cellular Stress, Interferon Signaling
IL10RB-mRNA	-1.06	0.0022	0.0311	Interleukin Signaling
IKZF3-mRNA	0.965	0.00225	0.0311
C2-mRNA	-3.36	0.00233	0.0311	Complement System
GRB2-mRNA	-0.557	0.00234	0.0311	Adaptive Immunity, Fc Receptor Signaling, Interleukin Signaling, MAPK Signaling, VEGF Signaling
CASP1-mRNA	-1.9	0.00241	0.0312	Interleukin Signaling
OAS1-mRNA	-3.51	0.00264	0.0322	Interferon Signaling
ITGAM-mRNA	-1.45	0.00265	0.0322	Extracellular matrix organization, TLR Signaling
ATM-mRNA	0.629	0.00268	0.0322	Cell Cycle, Cellular Stress
GPR183-mRNA	0.857	0.00284	0.0333
CD59-mRNA	-1.26	0.00294	0.0336	Complement System
PML-mRNA	-1.79	0.00317	0.034	Interferon Signaling
FCER1G-mRNA	-0.822	0.00323	0.034	Fc Receptor Signaling
GZMK-mRNA	1.37	0.00324	0.034
CFL1-mRNA	-0.328	0.00325	0.034
ISG20-mRNA	-1.84	0.00346	0.0354	Interferon Signaling
PSMB8-mRNA	-1.26	0.00368	0.0357	Adaptive Immunity, Apoptosis, Cell Cycle, Fc Receptor Signaling, Interferon Signaling, Interleukin Signaling, MAPK Signaling, Metabolism, NF-kB, VEGF Signaling, Wnt Signaling
BCL2-mRNA	0.842	0.0037	0.0357	Apoptosis
CCR2-mRNA	-1.12	0.00373	0.0357
CD274-mRNA	-2.04	0.00392	0.0357	Adaptive Immunity
TLR5-mRNA	-1.82	0.00395	0.0357	TLR Signaling
LILRA3-mRNA	-1.68	0.00402	0.0357	Adaptive Immunity
CD247-mRNA	0.813	0.00404	0.0357	Adaptive Immunity
LCP2-mRNA	-1	0.00406	0.0357	Adaptive Immunity, Fc Receptor Signaling
IRF1-mRNA	-1.33	0.00422	0.036	Interferon Signaling
CSF3R-mRNA	-1.28	0.00425	0.036
SIGLEC1-mRNA	-2.12	0.00456	0.0379	Adaptive Immunity
UBE2L3-mRNA	-0.506	0.00462	0.0379	Adaptive Immunity
OAS3-mRNA	-2.28	0.00493	0.0393	Interferon Signaling
CTSC-mRNA	-0.777	0.00496	0.0393	Adaptive Immunity
IFIH1-mRNA	-1.93	0.0052	0.0405	Interferon Signaling
TLR3-mRNA	-2.62	0.00527	0.0405	Apoptosis, Innate Immunity, TLR Signaling
RIPK1-mRNA	-0.965	0.00539	0.0405	Apoptosis, Death Receptor Signaling, Innate Immunity, Interferon Signaling, TLR Signaling
IL1B-mRNA	-1.62	0.00544	0.0405	Interleukin Signaling
STAT2-mRNA	-1.81	0.00574	0.0422	Interferon Signaling
IRF7-mRNA	-2.14	0.0059	0.0425	Innate Immunity, Interferon Signaling, TLR Signaling
TLR1-mRNA	-1.26	0.00597	0.0425	TLR Signaling
STAT3-mRNA	-1.07	0.00605	0.0425	Cellular Stress, Interleukin Signaling
TGFBI-mRNA	-1.08	0.0066	0.0457
OAS2-mRNA	-2.52	0.0068	0.0462	Interferon Signaling
CSF2RB-mRNA	-1.37	0.00698	0.0462	Fc Receptor Signaling, Interleukin Signaling, MAPK Signaling, VEGF Signaling
GBP1-mRNA	-2.3	0.00699	0.0462	Interferon Signaling
IL2RB-mRNA	1.08	0.00704	0.0462	Fc Receptor Signaling, Interleukin Signaling, MAPK Signaling, VEGF Signaling
CEACAM8-mRNA	1.46	0.00768	0.0497	Extracellular matrix organization
FCGR2A-mRNA	-1.26	0.00803	0.0512
IFIT3-mRNA	-2.45	0.00813	0.0512	Interferon Signaling
PRDM1-mRNA	-0.982	0.00832	0.0512
CD163-mRNA	-1.88	0.00845	0.0512
MKNK1-mRNA	-1.08	0.00849	0.0512
IFI16-mRNA	-1.35	0.00853	0.0512	Innate Immunity
IRF5-mRNA	-1.18	0.00893	0.053	Interferon Signaling
CLEC4A-mRNA	-1.52	0.00909	0.0533
S100A8-mRNA	-2.1	0.00945	0.0547
ETS1-mRNA	0.692	0.00966	0.055	Cellular Stress
IDO1-mRNA	-2.26	0.00972	0.055	Metabolism
CD6-mRNA	0.73	0.00985	0.055
PTPN6-mRNA	-0.521	0.0103	0.0569	Adaptive Immunity, Interferon Signaling, Interleukin Signaling
MX1-mRNA	-2.34	0.0104	0.0569	Interferon Signaling
LCK-mRNA	0.711	0.0105	0.057	Adaptive Immunity, Fc Receptor Signaling, Interleukin Signaling
TBK1-mRNA	-0.631	0.0109	0.0581	Innate Immunity, Interferon Signaling, TLR Signaling
TNFSF13B-mRNA	-1.61	0.0112	0.0592	NF-kB
MX2-mRNA	-2.1	0.0115	0.06	Interferon Signaling
BCL2L11-mRNA	0.527	0.0119	0.0611	Apoptosis
MAPK14-mRNA	-0.935	0.012	0.0611	Cellular Stress, MAPK Signaling, TLR Signaling, VEGF Signaling
TNFAIP6-mRNA	-1.95	0.0121	0.0611
PRKCD-mRNA	-0.952	0.0127	0.0636	Apoptosis, Interferon Signaling, VEGF Signaling
TNFSF10-mRNA	-1.71	0.013	0.064	Apoptosis, Death Receptor Signaling
IFIT1-mRNA	-1.96	0.013	0.064	Interferon Signaling
CD164-mRNA	-0.679	0.0133	0.0646
S100A9-mRNA	-1.91	0.0135	0.0646
CD3E-mRNA	0.723	0.0136	0.0646	Adaptive Immunity
LY96-mRNA	-1.49	0.0142	0.0646	Apoptosis, TLR Signaling
MAX-mRNA	-0.56	0.0142	0.0646	Cell Cycle
PTGER4-mRNA	0.599	0.0143	0.0646
FYN-mRNA	0.471	0.0144	0.0646	Adaptive Immunity, Fc Receptor Signaling, Interleukin Signaling, MAPK Signaling, VEGF Signaling
BID-mRNA	-0.627	0.0144	0.0646	Apoptosis
LILRA5-mRNA	-0.976	0.0144	0.0646	Adaptive Immunity
MCL1-mRNA	-0.821	0.0146	0.0646
CD81-mRNA	-0.377	0.0147	0.0646	Adaptive Immunity
TWIST2-mRNA	-2.51	0.0148	0.0646
CCL5-mRNA	0.607	0.0149	0.0646
CD53-mRNA	-0.768	0.015	0.0646
IL1RAP-mRNA	-1.26	0.0152	0.0647	Interleukin Signaling
IFIT2-mRNA	-2.59	0.0153	0.0647	Interferon Signaling
SELL-mRNA	-1.11	0.0154	0.0647	Adaptive Immunity
STAT1-mRNA	-1.27	0.0157	0.0653	Interferon Signaling, Interleukin Signaling
CTSS-mRNA	-0.677	0.0158	0.0653	Adaptive Immunity, Extracellular matrix organization, TLR Signaling
EIF2AK2-mRNA	-1.67	0.0163	0.0669	Interferon Signaling
MYD88-mRNA	-1.07	0.0169	0.0689	Innate Immunity, Interferon Signaling, Interleukin Signaling, TLR Signaling
TLR2-mRNA	-1.18	0.0171	0.0691	TLR Signaling
PSMB5-mRNA	-0.548	0.0179	0.0716	Adaptive Immunity, Apoptosis, Cell Cycle, Fc Receptor Signaling, Interleukin Signaling, MAPK Signaling, Metabolism, NF-kB, VEGF Signaling, Wnt Signaling
IFI44-mRNA	-2.2	0.0183	0.0724
CCND3-mRNA	-0.527	0.0184	0.0724	Cell Cycle, MAPK Signaling
OASL-mRNA	-2.1	0.0185	0.0724	Interferon Signaling
SELPLG-mRNA	-0.683	0.0188	0.0725
PTPN22-mRNA	0.709	0.0189	0.0725
S1PR1-mRNA	0.543	0.019	0.0725
NFE2L2-mRNA	-0.479	0.0192	0.0725
IFNAR1-mRNA	-0.676	0.0193	0.0725	Interferon Signaling
KCNJ2-mRNA	-1.6	0.0195	0.0727
ITGB2-mRNA	-0.379	0.0205	0.076	Adaptive Immunity, Extracellular matrix organization, TLR Signaling
TNFRSF1B-mRNA	-0.594	0.0211	0.0775	NF-kB
IL8-mRNA	0.975	0.0218	0.0793	Interleukin Signaling
DDX58-mRNA	-2	0.0221	0.0799	Interferon Signaling
B2M-mRNA	-0.784	0.0235	0.0844	Adaptive Immunity, Interferon Signaling
TLR6-mRNA	-0.972	0.0248	0.0886	TLR Signaling
CSF1R-mRNA	-0.531	0.025	0.0886
TLR4-mRNA	-1.31	0.0263	0.0918	Apoptosis, TLR Signaling
LEF1-mRNA	0.721	0.0263	0.0918	Wnt Signaling
CXCR1-mRNA	-1.06	0.0265	0.0918
HLA-DOB-mRNA	1.29	0.0286	0.0984	Adaptive Immunity
BCL6-mRNA	-0.839	0.0291	0.0994
IRF4-mRNA	0.711	0.0293	0.0996	Interferon Signaling
REPS1-mRNA	0.27	0.0299	0.101
LILRB1-mRNA	-0.802	0.0307	0.102	Adaptive Immunity
NFKBIZ-mRNA	-0.297	0.0308	0.102	NF-kB
NFKB1-mRNA	-0.312	0.0323	0.106	Adaptive Immunity, Cellular Stress, Fc Receptor Signaling, Innate Immunity, Interferon Signaling, Interleukin Signaling, NF-kB, TLR Signaling
PRF1-mRNA	0.807	0.0323	0.106
NOD2-mRNA	-0.699	0.0324	0.106	Interleukin Signaling, TLR Signaling
GNLY-mRNA	0.872	0.0327	0.106
NR3C1-mRNA	0.29	0.0355	0.114
CD58-mRNA	-0.404	0.0369	0.118
CD7-mRNA	0.731	0.0371	0.118
IRF8-mRNA	-0.523	0.0374	0.118	Interferon Signaling
FKBP5-mRNA	-0.694	0.0387	0.121
PTGS2-mRNA	-0.928	0.0392	0.121	Metabolism
RPS6KA5-mRNA	-0.581	0.0393	0.121	TLR Signaling
NCF4-mRNA	-0.736	0.0395	0.121	Adaptive Immunity, VEGF Signaling
CD47-mRNA	-0.391	0.0397	0.121	Extracellular matrix organization
IFNGR1-mRNA	-0.66	0.0405	0.123	Interferon Signaling
BCL3-mRNA	-0.882	0.0406	0.123
ARG2-mRNA	-1.05	0.0412	0.124	Metabolism
ITGAL-mRNA	-0.421	0.0443	0.132	Adaptive Immunity, Extracellular matrix organization
CYSLTR1-mRNA	-0.466	0.0447	0.132
EWSR1-mRNA	-0.239	0.0447	0.132
TGFBR1-mRNA	0.582	0.0464	0.135
GZMH-mRNA	0.808	0.0465	0.135
MAP3K5-mRNA	-0.473	0.0468	0.135	Cellular Stress, MAPK Signaling
CDC42-mRNA	-0.217	0.0496	0.143	Adaptive Immunity, MAPK Signaling, VEGF Signaling
SMAD2-mRNA	0.247	0.0531	0.152
SYK-mRNA	-0.626	0.0539	0.153	Adaptive Immunity, Fc Receptor Signaling, Interleukin Signaling
AKT3-mRNA	0.293	0.0543	0.153	Adaptive Immunity, Apoptosis, Fc Receptor Signaling, VEGF Signaling
IL13RA1-mRNA	-0.79	0.0558	0.157	Interleukin Signaling
CCR7-mRNA	0.68	0.056	0.157
CCR1-mRNA	-1.12	0.0564	0.157
MAP3K1-mRNA	0.296	0.0579	0.16	Fc Receptor Signaling, Interferon Signaling, MAPK Signaling, TLR Signaling
SHC1-mRNA	-0.304	0.0586	0.161	Adaptive Immunity, Fc Receptor Signaling, Interleukin Signaling, MAPK Signaling, VEGF Signaling
CD8B-mRNA	0.973	0.0652	0.178	Adaptive Immunity
CEACAM1-mRNA	1.19	0.0671	0.183	Extracellular matrix organization
TAGAP-mRNA	-0.61	0.0687	0.186
CD79B-mRNA	0.979	0.0696	0.187	Adaptive Immunity
PRKCB-mRNA	-0.479	0.0703	0.188	Adaptive Immunity, Cell Cycle, VEGF Signaling, Wnt Signaling
PECAM1-mRNA	0.298	0.0741	0.197	Extracellular matrix organization
LILRA2-mRNA	-0.645	0.0762	0.201	Adaptive Immunity
HSH2D-mRNA	-0.928	0.0768	0.202
LILRB2-mRNA	-0.606	0.078	0.203	Adaptive Immunity
CXCR2-mRNA	-0.769	0.0782	0.203
IRAK4-mRNA	-0.37	0.0785	0.203	Interleukin Signaling, TLR Signaling
ITGB1-mRNA	0.197	0.0788	0.203	Adaptive Immunity, Extracellular matrix organization
TGFBR2-mRNA	-0.445	0.0795	0.204
FCGR2B-mRNA	-0.778	0.0809	0.206	Adaptive Immunity
TNFSF8-mRNA	-0.272	0.0827	0.21
TARP-mRNA	0.755	0.0855	0.216
BTLA-mRNA	0.727	0.0859	0.216	Adaptive Immunity
CXCR4-mRNA	0.457	0.0868	0.217
CD79A-mRNA	0.88	0.0899	0.223	Adaptive Immunity
NFATC3-mRNA	0.33	0.0905	0.224	Fc Receptor Signaling
NFKBIA-mRNA	-0.543	0.0937	0.231	Adaptive Immunity, Fc Receptor Signaling, Innate Immunity, Interferon Signaling, NF-kB, TLR Signaling
FCGR1A-mRNA	-2.89	0.0958	0.234	Adaptive Immunity, Interferon Signaling
CD3G-mRNA	0.503	0.0965	0.235	Adaptive Immunity
HLA-DRB1-mRNA	-0.38	0.101	0.241	Adaptive Immunity, Interferon Signaling
CD14-mRNA	0.41	0.101	0.241	Apoptosis, TLR Signaling
LGALS3-mRNA	0.582	0.101	0.241
LAIR1-mRNA	-0.641	0.101	0.241	Adaptive Immunity
HLA-C-mRNA	-4.33	0.105	0.248	Adaptive Immunity, Interferon Signaling
GZMB-mRNA	0.467	0.108	0.255	Apoptosis
CD1C-mRNA	0.676	0.113	0.266
HLA-DMA-mRNA	-0.357	0.119	0.278
MME-mRNA	1.04	0.122	0.283
BATF3-mRNA	-1.92	0.122	0.283
IL1R2-mRNA	0.781	0.129	0.299	Interleukin Signaling
CSF1-mRNA	-1.74	0.132	0.304
C5aR1-mRNA	-0.556	0.134	0.307	Complement System
EGR1-mRNA	-1.3	0.137	0.31	Interferon Signaling
IL16-mRNA	0.34	0.137	0.31	Interleukin Signaling
CD3D-mRNA	0.352	0.143	0.323	Adaptive Immunity
GPI-mRNA	0.181	0.144	0.323	Metabolism
RNASEL-mRNA	-1.85	0.144	0.323	Interferon Signaling
CD82-mRNA	0.497	0.146	0.325
HLA-DQA1-mRNA	0.365	0.147	0.327	Adaptive Immunity, Interferon Signaling
CD44-mRNA	-0.316	0.151	0.332	Extracellular matrix organization, Interferon Signaling, Metabolism
PSMD7-mRNA	0.18	0.158	0.347	Adaptive Immunity, Apoptosis, Cell Cycle, Fc Receptor Signaling, Interleukin Signaling, MAPK Signaling, Metabolism, NF-kB, VEGF Signaling, Wnt Signaling
LITAF-mRNA	-0.623	0.161	0.351
BIRC2-mRNA	-0.255	0.163	0.354	Apoptosis, Death Receptor Signaling, NF-kB, TLR Signaling
HLA-DPA1-mRNA	-0.381	0.164	0.355	Adaptive Immunity, Interferon Signaling
IL6R-mRNA	-0.454	0.165	0.356	Interleukin Signaling, MAPK Signaling
IFI35-mRNA	-1.7	0.166	0.356	Interferon Signaling
GNB1-mRNA	-0.317	0.168	0.359	Metabolism, Wnt Signaling
PTK2-mRNA	-0.3	0.17	0.361	Apoptosis, Fc Receptor Signaling, Interleukin Signaling, MAPK Signaling, VEGF Signaling
ILF3-mRNA	0.251	0.171	0.362	Interleukin Signaling
RHOA-mRNA	-0.159	0.175	0.37	VEGF Signaling, Wnt Signaling
ANP32B-mRNA	0.185	0.186	0.391
STAT5B-mRNA	-0.409	0.19	0.397	Interleukin Signaling
TLR8-mRNA	-0.456	0.194	0.404	TLR Signaling
FCAR-mRNA	-0.724	0.196	0.407
ITGA2B-mRNA	0.658	0.202	0.417	Extracellular matrix organization, Fc Receptor Signaling, Interleukin Signaling, MAPK Signaling, VEGF Signaling
TYK2-mRNA	0.26	0.211	0.434	Interferon Signaling, Interleukin Signaling, MAPK Signaling
TBX21-mRNA	0.385	0.215	0.44
PTPRC-mRNA	-0.229	0.216	0.44	Adaptive Immunity
IGF2R-mRNA	-0.505	0.216	0.44
FPR2-mRNA	-1.38	0.224	0.453
CCRL2-mRNA	-1.85	0.237	0.478
CD9-mRNA	-0.337	0.238	0.478
CREB1-mRNA	-0.161	0.24	0.48	Adaptive Immunity, Fc Receptor Signaling, TLR Signaling
IL6ST-mRNA	-0.175	0.242	0.482	Interleukin Signaling, MAPK Signaling
IL10RA-mRNA	-0.215	0.254	0.504	Interleukin Signaling
HMGB1-mRNA	-0.2	0.263	0.518	Apoptosis, Innate Immunity, Interferon Signaling, TLR Signaling
NLRP3-mRNA	-1.4	0.263	0.518
MS4A1-mRNA	0.542	0.273	0.534
MAPK3-mRNA	-0.249	0.276	0.538	Cell Cycle, Cellular Stress, Fc Receptor Signaling, Interferon Signaling, Interleukin Signaling, MAPK Signaling, TLR Signaling, VEGF Signaling
HIF1A-mRNA	-0.417	0.276	0.538	Cellular Stress
CLU-mRNA	-0.45	0.28	0.539
MMP9-mRNA	-0.572	0.281	0.539	Extracellular matrix organization
TNFRSF13C-mRNA	0.926	0.281	0.539	NF-kB
C10orf54-mRNA	-0.321	0.282	0.539
CLEC7A-mRNA	-1.63	0.289	0.55
ALOX15-mRNA	0.723	0.299	0.567	Metabolism
APP-mRNA	-0.277	0.301	0.57	Extracellular matrix organization, Innate Immunity, Interferon Signaling, TLR Signaling
CD38-mRNA	0.266	0.302	0.57
IL17RA-mRNA	-0.391	0.313	0.587	Interleukin Signaling
GNAQ-mRNA	0.258	0.319	0.596	Metabolism
ITGA4-mRNA	0.145	0.322	0.596	Adaptive Immunity, Extracellular matrix organization
IL18R1-mRNA	-1.23	0.322	0.596	Interleukin Signaling
BAX-mRNA	-0.173	0.323	0.596	Apoptosis
PSMB7-mRNA	-0.106	0.323	0.596	Adaptive Immunity, Apoptosis, Cell Cycle, Fc Receptor Signaling, Interleukin Signaling, MAPK Signaling, Metabolism, NF-kB, VEGF Signaling, Wnt Signaling
CFP-mRNA	-0.24	0.33	0.606	Complement System
C14orf166-mRNA	-0.135	0.333	0.609
TNFRSF17-mRNA	1.2	0.334	0.609	NF-kB
IRAK3-mRNA	-0.404	0.336	0.61	Interleukin Signaling, TLR Signaling
NOTCH2-mRNA	-0.239	0.349	0.632
SIRPA-mRNA	-0.298	0.352	0.634
CD46-mRNA	-0.28	0.356	0.64	Complement System
ADA-mRNA	-0.208	0.362	0.646	Metabolism
GZMA-mRNA	0.979	0.364	0.646
HLA-DPB1-mRNA	0.236	0.365	0.646	Adaptive Immunity, Interferon Signaling
ICAM3-mRNA	0.26	0.366	0.646	Adaptive Immunity, Extracellular matrix organization
HLA-A-mRNA	0.432	0.366	0.646	Adaptive Immunity, Interferon Signaling
FLT3LG-mRNA	0.209	0.37	0.649
SH2D1A-mRNA	1.49	0.371	0.649	Adaptive Immunity
CD96-mRNA	0.978	0.381	0.665	Adaptive Immunity
IL2RG-mRNA	0.15	0.384	0.667	Fc Receptor Signaling, Interleukin Signaling, MAPK Signaling, VEGF Signaling
CD22-mRNA	0.599	0.389	0.674	Adaptive Immunity
CD74-mRNA	-0.156	0.392	0.677	Adaptive Immunity
PTAFR-mRNA	-0.259	0.396	0.682	Interferon Signaling
TAP2-mRNA	-1.58	0.403	0.69	Adaptive Immunity
ALOX5-mRNA	-1.03	0.405	0.692	Metabolism
THBS1-mRNA	-0.373	0.411	0.7	Extracellular matrix organization
IRF3-mRNA	0.108	0.414	0.701	Innate Immunity, Interferon Signaling, TLR Signaling
MAP4K1-mRNA	0.16	0.416	0.701	MAPK Signaling
HLA-DRA-mRNA	-0.153	0.416	0.701	Adaptive Immunity, Interferon Signaling
CTNNB1-mRNA	0.0882	0.42	0.706	Apoptosis, Innate Immunity, VEGF Signaling, Wnt Signaling
PLAU-mRNA	-0.8	0.424	0.709
CASP10-mRNA	-1.33	0.43	0.715	Death Receptor Signaling, Interferon Signaling
KIT-mRNA	0.887	0.43	0.715	Adaptive Immunity, Fc Receptor Signaling, Interleukin Signaling, MAPK Signaling, VEGF Signaling
CD48-mRNA	-0.128	0.442	0.732
TGFB1-mRNA	0.0582	0.451	0.745	Extracellular matrix organization
CCL3-mRNA	-0.985	0.457	0.752
CASP3-mRNA	0.22	0.464	0.758	Apoptosis, Extracellular matrix organization
F13A1-mRNA	-0.231	0.465	0.758
THY1-mRNA	0.783	0.465	0.758
CHUK-mRNA	-0.0962	0.469	0.76	Adaptive Immunity, Death Receptor Signaling, Fc Receptor Signaling, Innate Immunity, Interferon Signaling, Interleukin Signaling, NF-kB, TLR Signaling
MAP2K4-mRNA	-0.14	0.469	0.76	Cellular Stress, Fc Receptor Signaling, Interleukin Signaling, MAPK Signaling, TLR Signaling
CCR3-mRNA	0.987	0.474	0.764
TNFSF13-mRNA	-1.06	0.489	0.786	NF-kB
IL4R-mRNA	-1.22	0.49	0.786	Interleukin Signaling
CAMP-mRNA	-0.272	0.497	0.792
KLRF1-mRNA	0.788	0.497	0.792	Adaptive Immunity
XBP1-mRNA	-0.375	0.499	0.792
GNAS-mRNA	0.0742	0.512	0.809	Metabolism
BATF-mRNA	-1.47	0.513	0.809
KIR3DS1-mRNA	0.704	0.525	0.824
CD244-mRNA	0.756	0.526	0.824
USP9Y-mRNA	0.114	0.53	0.827
IL1R1-mRNA	-0.299	0.533	0.829	Interleukin Signaling
HMGN1-mRNA	0.115	0.543	0.843
JAK1-mRNA	-0.0725	0.546	0.845	Fc Receptor Signaling, Interferon Signaling, Interleukin Signaling, MAPK Signaling, VEGF Signaling
ENTPD1-mRNA	-1.05	0.555	0.855
FCGRT-mRNA	0.133	0.573	0.881
NOD1-mRNA	-1.33	0.579	0.885	Interleukin Signaling, TLR Signaling
EIF2A-mRNA	-0.0683	0.58	0.885
BCL2L1-mRNA	-0.257	0.581	0.885	Apoptosis
IL15-mRNA	-0.769	0.594	0.902	Interleukin Signaling
FOS-mRNA	-0.225	0.596	0.902	Cellular Stress, Fc Receptor Signaling, TLR Signaling
PAX5-mRNA	0.686	0.598	0.903
GP1BB-mRNA	0.231	0.601	0.904
ICAM2-mRNA	0.107	0.605	0.908	Adaptive Immunity, Extracellular matrix organization
CD99-mRNA	-0.0945	0.612	0.915
CD24-mRNA	0.363	0.615	0.918
IFNAR2-mRNA	-1.04	0.621	0.924	Interferon Signaling
KLRK1-mRNA	0.99	0.634	0.94	Adaptive Immunity
TRAF5-mRNA	0.752	0.642	0.942
CX3CR1-mRNA	0.179	0.642	0.942
KIR3DL2-mRNA	0.779	0.643	0.942	Adaptive Immunity
KLRG1-mRNA	0.633	0.647	0.942	Adaptive Immunity
CD5-mRNA	0.557	0.647	0.942
EOMES-mRNA	0.79	0.647	0.942
LTB4R-mRNA	-0.714	0.651	0.943
CD28-mRNA	1.14	0.652	0.943	Adaptive Immunity, Fc Receptor Signaling
CFD-mRNA	-0.132	0.657	0.948	Complement System
TRAF4-mRNA	0.752	0.66	0.949
CLEC4E-mRNA	-0.256	0.664	0.951
RAF1-mRNA	0.12	0.666	0.951	Adaptive Immunity, Fc Receptor Signaling, Interleukin Signaling, MAPK Signaling, VEGF Signaling
CD40LG-mRNA	0.654	0.67	0.951	Adaptive Immunity, NF-kB
SMAD7-mRNA	-1.29	0.67	0.951
KLRC3-mRNA	-0.277	0.672	0.951
SIGIRR-mRNA	0.835	0.674	0.951	TLR Signaling
TIGIT-mRNA	0.817	0.676	0.951
ATF2-mRNA	-0.0498	0.677	0.951	TLR Signaling
CD68-mRNA	-0.726	0.685	0.96
TNF-mRNA	-0.426	0.687	0.96	Death Receptor Signaling, NF-kB
TP53-mRNA	0.657	0.69	0.961	Apoptosis, Cell Cycle, Cellular Stress
CARD9-mRNA	-0.872	0.691	0.961
IL11RA-mRNA	0.644	0.694	0.961	Interleukin Signaling
IKBKE-mRNA	0.504	0.696	0.962	Interferon Signaling, NF-kB, TLR Signaling
CDKN1A-mRNA	-0.732	0.703	0.969	Adaptive Immunity, Cell Cycle, Cellular Stress, Fc Receptor Signaling
NFIL3-mRNA	-0.578	0.709	0.973
IL21R-mRNA	-0.126	0.71	0.973	Interleukin Signaling
FCER1A-mRNA	-0.817	0.715	0.974	Fc Receptor Signaling
C4A-mRNA	-0.58	0.719	0.974	Complement System
HLA-B-mRNA	-0.131	0.719	0.974	Adaptive Immunity, Interferon Signaling
SLAMF1-mRNA	0.625	0.72	0.974
CCR6-mRNA	0.586	0.721	0.974
MBP-mRNA	-0.686	0.726	0.975
CD8A-mRNA	0.595	0.727	0.975	Adaptive Immunity
PTGIR-mRNA	-1.24	0.729	0.975
TYROBP-mRNA	-0.105	0.729	0.975	Adaptive Immunity
ZAP70-mRNA	0.416	0.737	0.975	Adaptive Immunity
STAT4-mRNA	0.691	0.737	0.975
CYSLTR2-mRNA	0.45	0.737	0.975
CD40-mRNA	0.451	0.737	0.975	Adaptive Immunity, NF-kB
ICAM1-mRNA	-0.555	0.741	0.975	Adaptive Immunity, Extracellular matrix organization, Interferon Signaling
SKI-mRNA	0.949	0.741	0.975
MEF2A-mRNA	-1.04	0.749	0.976	TLR Signaling
CD27-mRNA	1.23	0.751	0.976	NF-kB
DDIT3-mRNA	-0.703	0.754	0.976
STAT6-mRNA	0.0427	0.755	0.976	Innate Immunity
MAP4K2-mRNA	1.15	0.755	0.976	MAPK Signaling
TOLLIP-mRNA	-0.825	0.755	0.976	Interleukin Signaling
SLAMF6-mRNA	1.05	0.756	0.976	Adaptive Immunity
CCL4-mRNA	0.582	0.759	0.977
DOCK9-mRNA	0.416	0.764	0.977
IL12RB1-mRNA	-0.613	0.767	0.977	Interleukin Signaling
ITGAX-mRNA	-0.535	0.767	0.977	Extracellular matrix organization
NFATC2-mRNA	0.479	0.769	0.977	Fc Receptor Signaling
CD2-mRNA	0.728	0.771	0.977
JUN-mRNA	-0.497	0.772	0.977	Cellular Stress, Fc Receptor Signaling, MAPK Signaling, TLR Signaling
CD55-mRNA	-0.0896	0.773	0.977	Complement System
CR2-mRNA	0.605	0.775	0.977
LTF-mRNA	-0.271	0.777	0.977
MAPKAPK2-mRNA	0.0658	0.784	0.984	Cellular Stress, MAPK Signaling, Metabolism, TLR Signaling, VEGF Signaling
SLAMF7-mRNA	-0.598	0.786	0.984	Adaptive Immunity
CASP8-mRNA	-0.0378	0.802	0.999	Apoptosis, Death Receptor Signaling, Interferon Signaling, TLR Signaling
CUL9-mRNA	0.422	0.805	0.999
CXCR3-mRNA	0.655	0.806	0.999
SMAD5-mRNA	0.39	0.807	0.999
SMAD3-mRNA	0.483	0.81	0.999
PRKCA-mRNA	0.584	0.812	0.999	Cell Cycle, Extracellular matrix organization, Metabolism, VEGF Signaling, Wnt Signaling
MAPK8-mRNA	0.497	0.813	0.999	Apoptosis, Cellular Stress, Fc Receptor Signaling, MAPK Signaling, TLR Signaling
IKBKB-mRNA	1.02	0.818	0.999	Adaptive Immunity, Death Receptor Signaling, Fc Receptor Signaling, Innate Immunity, Interferon Signaling, Interleukin Signaling, NF-kB, TLR Signaling
IKZF1-mRNA	-0.0342	0.818	0.999
ATG7-mRNA	-0.515	0.821	0.999	Adaptive Immunity, Cellular Stress
CCR4-mRNA	0.731	0.822	0.999
C1QBP-mRNA	0.0532	0.827	0.999	Complement System
HDAC4-mRNA	-0.703	0.831	0.999
TRAF2-mRNA	0.475	0.833	0.999	Apoptosis, Death Receptor Signaling, Interferon Signaling, NF-kB
CXCL6-mRNA	-0.204	0.834	0.999
ELK1-mRNA	-0.627	0.834	0.999	TLR Signaling
TRADD-mRNA	-0.448	0.839	0.999	Apoptosis, Death Receptor Signaling
HMGB2-mRNA	0.0295	0.84	0.999	Apoptosis
ICOS-mRNA	0.74	0.842	0.999	Adaptive Immunity
TAL1-mRNA	0.306	0.843	0.999
HLA-DMB-mRNA	0.414	0.851	0.999	Adaptive Immunity
IKZF2-mRNA	0.404	0.853	0.999
BTK-mRNA	-0.631	0.853	0.999	Adaptive Immunity, Fc Receptor Signaling, TLR Signaling
IKBKG-mRNA	-0.29	0.855	0.999	Adaptive Immunity, Death Receptor Signaling, Fc Receptor Signaling, Innate Immunity, Interferon Signaling, Interleukin Signaling, NF-kB, TLR Signaling
GTF3C1-mRNA	0.457	0.859	0.999
TRAF1-mRNA	0.374	0.86	0.999	Death Receptor Signaling
CD19-mRNA	0.261	0.861	0.999	Adaptive Immunity, Fc Receptor Signaling
TCF4-mRNA	0.337	0.866	0.999
CTLA4-mRNA	0.192	0.881	0.999	Adaptive Immunity
CD4-mRNA	-0.305	0.882	0.999	Adaptive Immunity
MAF-mRNA	0.365	0.886	0.999
PTGS1-mRNA	0.239	0.886	0.999	Metabolism
MAP4K4-mRNA	-0.0487	0.887	0.999	Cellular Stress, MAPK Signaling
CASP2-mRNA	0.623	0.888	0.999
ATG16L1-mRNA	0.313	0.888	0.999	Cellular Stress
HLA-DQB1-mRNA	0.042	0.889	0.999	Adaptive Immunity, Interferon Signaling
KLRC2-mRNA	0.211	0.889	0.999
LTB-mRNA	-0.0291	0.892	0.999	NF-kB
ATG10-mRNA	-0.228	0.895	0.999	Cellular Stress
IL21-mRNA	0.294	0.899	0.999	Interleukin Signaling
IL29-mRNA	-0.222	0.9	0.999	Interleukin Signaling
MEF2D-mRNA	0.232	0.902	0.999
LILRB3-mRNA	-0.221	0.902	0.999	Adaptive Immunity
RELB-mRNA	-0.196	0.903	0.999	NF-kB
TNFSF14-mRNA	0.152	0.912	0.999	NF-kB
CR1-mRNA	0.12	0.912	0.999	Complement System
MAPK1-mRNA	-0.0119	0.914	0.999	Cell Cycle, Cellular Stress, Fc Receptor Signaling, Interleukin Signaling, MAPK Signaling, TLR Signaling, VEGF Signaling
RAPGEF2-mRNA	-0.108	0.915	0.999	Fc Receptor Signaling, Interleukin Signaling, MAPK Signaling, VEGF Signaling
IKBKAP-mRNA	0.517	0.916	0.999	NF-kB
PPP1R12B-mRNA	0.23	0.919	0.999	Cell Cycle
NOTCH1-mRNA	-0.207	0.922	0.999
CD83-mRNA	0.149	0.924	0.999
TIRAP-mRNA	0.348	0.924	0.999	TLR Signaling
MAP2K1-mRNA	0.34	0.925	0.999	Fc Receptor Signaling, Interleukin Signaling, MAPK Signaling, TLR Signaling, VEGF Signaling
TFRC-mRNA	0.132	0.926	0.999
BLNK-mRNA	0.249	0.927	0.999	Adaptive Immunity, Interleukin Signaling
RUNX1-mRNA	-0.276	0.929	0.999
TNFAIP3-mRNA	-0.183	0.931	0.999	Death Receptor Signaling, Interferon Signaling
IL18-mRNA	-0.128	0.934	0.999	Interleukin Signaling
IL7-mRNA	0.19	0.934	0.999	Interleukin Signaling
CD1D-mRNA	-0.188	0.935	0.999
MAP2K6-mRNA	0.558	0.936	0.999	Cellular Stress, Interleukin Signaling, MAPK Signaling, TLR Signaling
MAFG-mRNA	0.243	0.939	0.999
JAK3-mRNA	0.209	0.94	0.999	Fc Receptor Signaling, Interleukin Signaling, MAPK Signaling, VEGF Signaling
SLC2A1-mRNA	0.242	0.943	0.999	Metabolism
TRAF3-mRNA	0.274	0.944	0.999	Interferon Signaling, NF-kB, TLR Signaling
CCR5-mRNA	0.188	0.945	0.999
NFATC1-mRNA	-0.217	0.946	0.999	Fc Receptor Signaling, Wnt Signaling
CFI-mRNA	0.0846	0.951	0.999	Complement System
DPP4-mRNA	0.178	0.952	0.999
CD86-mRNA	-0.175	0.952	0.999	Adaptive Immunity, Fc Receptor Signaling
IRAK2-mRNA	-0.146	0.954	0.999	Interleukin Signaling, TLR Signaling
ITLN1-mRNA	-0.0688	0.955	0.999
ICAM4-mRNA	0.0678	0.959	0.999	Adaptive Immunity, Extracellular matrix organization
IRAK1-mRNA	-0.221	0.959	0.999	Interleukin Signaling, TLR Signaling
CXCL3-mRNA	-0.0699	0.961	0.999
BCL10-mRNA	0.223	0.961	0.999	Adaptive Immunity, Fc Receptor Signaling
MALT1-mRNA	0.115	0.963	0.999	Adaptive Immunity, Fc Receptor Signaling
MAPKAPK5-mRNA	0.191	0.964	0.999	Cellular Stress, MAPK Signaling
DAXX-mRNA	-0.00716	0.965	0.999
MYC-mRNA	0.18	0.972	0.999	Cell Cycle, MAPK Signaling, Wnt Signaling
TNFSF12-mRNA	-0.0979	0.975	0.999	NF-kB
TRAF6-mRNA	-0.145	0.977	0.999	Adaptive Immunity, Fc Receptor Signaling, Interferon Signaling, Interleukin Signaling, TLR Signaling
MIF-mRNA	-0.00572	0.977	0.999
PDCD2-mRNA	-0.128	0.978	0.999
ITGA5-mRNA	-0.0078	0.981	0.999	Extracellular matrix organization
NUP107-mRNA	0.0348	0.984	0.999	Cell Cycle, Cellular Stress, Interferon Signaling, Metabolism
IL9-mRNA	-0.0133	0.988	0.999	Interleukin Signaling
AHR-mRNA	0.0558	0.989	0.999
DEFA1-mRNA	-0.00497	0.992	0.999
FN1-mRNA	0.00386	0.992	0.999	Extracellular matrix organization, Fc Receptor Signaling, Interleukin Signaling, MAPK Signaling, VEGF Signaling
FADD-mRNA	-0.0213	0.995	0.999	Apoptosis, Death Receptor Signaling, Interferon Signaling, TLR Signaling
ZEB1-mRNA	0.0246	0.995	0.999
ATG5-mRNA	-0.0389	0.995	0.999	Cellular Stress, Interferon Signaling
POU2F2-mRNA	0.00752	0.997	0.999
PSMC2-mRNA	0.0192	0.997	0.999	Adaptive Immunity, Apoptosis, Cell Cycle, Fc Receptor Signaling, Interleukin Signaling, MAPK Signaling, Metabolism, NF-kB, VEGF Signaling, Wnt Signaling
SRC-mRNA	-0.00763	0.998	0.999	Adaptive Immunity, Fc Receptor Signaling, Interleukin Signaling, MAPK Signaling, VEGF Signaling
CIITA-mRNA	0.00295	0.999	0.999	Interferon Signaling
BCAP31-mRNA	-0.0038	0.999	0.999	Adaptive Immunity, Apoptosis

## Sheet: Survivor Combined Mid
Mid Surv v Fatal	Log2 fold change	P-value	BH.p.value	Gene.sets	70 DEGs
ITGA4-mRNA	1.62	4.66e-07	0.000228	Adaptive Immunity, Extracellular matrix organization
IL18R1-mRNA	-3.03	1.73e-05	0.00383	Interleukin Signaling
CCL3-mRNA	-3.63	2.35e-05	0.00383
TBX21-mRNA	1.45	0.000151	0.0133
CCR4-mRNA	1.58	0.000151	0.0133
NFATC3-mRNA	1.43	0.000163	0.0133	Fc Receptor Signaling
FOS-mRNA	1.32	0.000255	0.0162	Cellular Stress, Fc Receptor Signaling, TLR Signaling
CD1C-mRNA	2.65	0.000319	0.0162
CSF1R-mRNA	2.28	0.000323	0.0162
GPR183-mRNA	1.55	0.00033	0.0162
CDKN1A-mRNA	-1.21	0.000419	0.0187	Adaptive Immunity, Cell Cycle, Cellular Stress, Fc Receptor Signaling
CFD-mRNA	1.95	0.000552	0.0202	Complement System
NR3C1-mRNA	0.836	0.000558	0.0202
CLU-mRNA	-2.76	0.000593	0.0202
CTNNB1-mRNA	0.458	0.000619	0.0202	Apoptosis, Innate Immunity, VEGF Signaling, Wnt Signaling
GZMH-mRNA	1.44	0.000682	0.0209
IL18RAP-mRNA	-3.44	0.000866	0.0212	Interleukin Signaling
BCL2L11-mRNA	0.786	0.000871	0.0212	Apoptosis
ITGAM-mRNA	-1.69	0.000884	0.0212	Extracellular matrix organization, TLR Signaling
ALOX15-mRNA	3.06	0.000942	0.0212	Metabolism
SMAD2-mRNA	0.534	0.00101	0.0212
HLA-DQB1-mRNA	1.11	0.00109	0.0212	Adaptive Immunity, Interferon Signaling
RPS6KA5-mRNA	0.665	0.00111	0.0212	TLR Signaling
CTSC-mRNA	-0.978	0.00113	0.0212	Adaptive Immunity
CEBPB-mRNA	-1.54	0.00113	0.0212	Cellular Stress
DEFB1-mRNA	-4.12	0.00115	0.0212
CX3CR1-mRNA	2.35	0.0012	0.0212
HLA-DRA-mRNA	1.06	0.00121	0.0212	Adaptive Immunity, Interferon Signaling
TGFBR1-mRNA	1.13	0.00127	0.0213
CFL1-mRNA	-0.412	0.00131	0.0213
MAP3K1-mRNA	0.743	0.00137	0.0216	Fc Receptor Signaling, Interferon Signaling, MAPK Signaling, TLR Signaling
FKBP5-mRNA	-1.06	0.00151	0.0231
IKBKB-mRNA	0.599	0.00161	0.0238	Adaptive Immunity, Death Receptor Signaling, Fc Receptor Signaling, Innate Immunity, Interferon Signaling, Interleukin Signaling, NF-kB, TLR Signaling
MKNK1-mRNA	-1.08	0.00186	0.0253
SERPING1-mRNA	-5.77	0.00187	0.0253
SLC2A1-mRNA	-2.06	0.00187	0.0253	Metabolism
HLA-DQA1-mRNA	1.35	0.00191	0.0253	Adaptive Immunity, Interferon Signaling
ATM-mRNA	1.22	0.002	0.0258	Cell Cycle, Cellular Stress
HIF1A-mRNA	-1	0.00218	0.027	Cellular Stress
SOCS3-mRNA	-2.01	0.00221	0.027	Adaptive Immunity, Interferon Signaling, Interleukin Signaling
HLA-DRB1-mRNA	1.31	0.0023	0.0275	Adaptive Immunity, Interferon Signaling
BAX-mRNA	-0.393	0.00252	0.0285	Apoptosis
IL1R1-mRNA	-1.56	0.00255	0.0285	Interleukin Signaling
CD6-mRNA	1.17	0.00256	0.0285
HLA-DOB-mRNA	1.77	0.00304	0.0325	Adaptive Immunity
IL1RN-mRNA	-3.07	0.00305	0.0325	Interleukin Signaling
TARP-mRNA	1.42	0.00328	0.0342
BCL2L1-mRNA	1.74	0.00347	0.0347	Apoptosis
KLRD1-mRNA	0.775	0.00363	0.0347	Adaptive Immunity
THBS1-mRNA	-1.55	0.00364	0.0347	Extracellular matrix organization
CCND3-mRNA	-0.819	0.00368	0.0347	Cell Cycle, MAPK Signaling
CD74-mRNA	0.969	0.0037	0.0347	Adaptive Immunity
LAIR1-mRNA	-1.39	0.00379	0.0347	Adaptive Immunity
ISG20-mRNA	-1.57	0.00382	0.0347	Interferon Signaling
ATF2-mRNA	0.3	0.00432	0.0385	TLR Signaling
ITGA2B-mRNA	-1.54	0.0044	0.0385	Extracellular matrix organization, Fc Receptor Signaling, Interleukin Signaling, MAPK Signaling, VEGF Signaling
CD68-mRNA	-1.05	0.00457	0.039
FPR2-mRNA	-2	0.00473	0.039
CASP8-mRNA	0.643	0.00477	0.039	Apoptosis, Death Receptor Signaling, Interferon Signaling, TLR Signaling
IRAK3-mRNA	-1.33	0.00477	0.039	Interleukin Signaling, TLR Signaling
IRF3-mRNA	0.343	0.00505	0.0406	Innate Immunity, Interferon Signaling, TLR Signaling
IL16-mRNA	0.955	0.00515	0.0407	Interleukin Signaling
LILRA5-mRNA	-1.36	0.00556	0.0429	Adaptive Immunity
FCER1G-mRNA	-0.906	0.00578	0.0429	Fc Receptor Signaling
HLA-DPB1-mRNA	1.04	0.0058	0.0429	Adaptive Immunity, Interferon Signaling
PSMB5-mRNA	-0.736	0.00583	0.0429	Adaptive Immunity, Apoptosis, Cell Cycle, Fc Receptor Signaling, Interleukin Signaling, MAPK Signaling, Metabolism, NF-kB, VEGF Signaling, Wnt Signaling
NFKBIA-mRNA	-1.27	0.00587	0.0429	Adaptive Immunity, Fc Receptor Signaling, Innate Immunity, Interferon Signaling, NF-kB, TLR Signaling
IRAK4-mRNA	-0.482	0.00605	0.0432	Interleukin Signaling, TLR Signaling
PRKCB-mRNA	-0.833	0.00614	0.0432	Adaptive Immunity, Cell Cycle, VEGF Signaling, Wnt Signaling
GP1BB-mRNA	-1.5	0.00618	0.0432
DDIT3-mRNA	-1.07	0.00741	0.0511
HLA-DMA-mRNA	1.48	0.00759	0.0517
IL7R-mRNA	0.915	0.00912	0.0611	Interleukin Signaling
MX2-mRNA	-1.77	0.00936	0.0611	Interferon Signaling
IKZF1-mRNA	0.347	0.00944	0.0611
SHC1-mRNA	-0.527	0.00947	0.0611	Adaptive Immunity, Fc Receptor Signaling, Interleukin Signaling, MAPK Signaling, VEGF Signaling
CD3G-mRNA	0.949	0.0103	0.0654	Adaptive Immunity
SIGIRR-mRNA	0.891	0.0107	0.066	TLR Signaling
CREB1-mRNA	0.466	0.0108	0.066	Adaptive Immunity, Fc Receptor Signaling, TLR Signaling
S100A8-mRNA	-2.14	0.0108	0.066
CEACAM1-mRNA	1.3	0.0113	0.0676	Extracellular matrix organization
ARHGDIB-mRNA	0.586	0.0113	0.0676
ITGA5-mRNA	1.02	0.0115	0.0676	Extracellular matrix organization
MIF-mRNA	-0.522	0.0116	0.0678
MX1-mRNA	-2.01	0.0123	0.0707	Interferon Signaling
CDC42-mRNA	0.49	0.0125	0.0711	Adaptive Immunity, MAPK Signaling, VEGF Signaling
LCK-mRNA	0.697	0.013	0.0729	Adaptive Immunity, Fc Receptor Signaling, Interleukin Signaling
C2-mRNA	-2.42	0.0131	0.0729	Complement System
OAS2-mRNA	-1.86	0.0137	0.0755	Interferon Signaling
PYCARD-mRNA	-1.13	0.014	0.0763
CLEC4A-mRNA	-1.35	0.0142	0.0766
S100A9-mRNA	-1.94	0.0148	0.0787
ETS1-mRNA	1.02	0.0152	0.0802	Cellular Stress
ROCK2-mRNA	-0.851	0.0159	0.0821	VEGF Signaling
PTPN22-mRNA	0.658	0.0159	0.0821
CD7-mRNA	0.641	0.0162	0.0821
IFIH1-mRNA	-1.35	0.0165	0.0821	Interferon Signaling
IL1R2-mRNA	-1.44	0.0166	0.0821	Interleukin Signaling
TLR3-mRNA	-2.72	0.0166	0.0821	Apoptosis, Innate Immunity, TLR Signaling
TNFRSF13C-mRNA	0.839	0.0179	0.0877	NF-kB
PML-mRNA	-1.17	0.0181	0.0877	Interferon Signaling
TMEM173-mRNA	-0.947	0.0191	0.0914	Innate Immunity
MME-mRNA	2.43	0.0192	0.0914
PTPN2-mRNA	-0.481	0.0205	0.0965	Interferon Signaling
IRF5-mRNA	-0.89	0.0213	0.0995	Interferon Signaling
EIF2AK2-mRNA	-1.16	0.022	0.102	Interferon Signaling
DDX58-mRNA	-1.53	0.0224	0.102	Interferon Signaling
CD3E-mRNA	0.807	0.0226	0.102	Adaptive Immunity
BST2-mRNA	-1.17	0.0227	0.102	Interferon Signaling
ITGAL-mRNA	0.6	0.0235	0.104	Adaptive Immunity, Extracellular matrix organization
RARRES3-mRNA	-1.71	0.0236	0.104
IFI16-mRNA	-0.652	0.0241	0.106	Innate Immunity
LEF1-mRNA	0.984	0.0246	0.107	Wnt Signaling
CYSLTR1-mRNA	-0.812	0.0254	0.109
EIF2A-mRNA	0.63	0.0259	0.109
KLRB1-mRNA	0.998	0.0259	0.109	Adaptive Immunity
LILRA3-mRNA	-1.33	0.0268	0.112	Adaptive Immunity
MAPK1-mRNA	0.47	0.0274	0.114	Cell Cycle, Cellular Stress, Fc Receptor Signaling, Interleukin Signaling, MAPK Signaling, TLR Signaling, VEGF Signaling
CCL5-mRNA	0.781	0.0281	0.116
IL2RB-mRNA	0.71	0.0288	0.117	Fc Receptor Signaling, Interleukin Signaling, MAPK Signaling, VEGF Signaling
PTGS2-mRNA	1.19	0.0307	0.124	Metabolism
CD164-mRNA	-0.579	0.0311	0.125
FN1-mRNA	1.05	0.0317	0.126	Extracellular matrix organization, Fc Receptor Signaling, Interleukin Signaling, MAPK Signaling, VEGF Signaling
USP9Y-mRNA	0.455	0.0324	0.128
SELL-mRNA	-0.809	0.0329	0.129	Adaptive Immunity
MAP4K1-mRNA	0.975	0.035	0.135	MAPK Signaling
RIPK2-mRNA	-1.11	0.0352	0.135	Adaptive Immunity, Interleukin Signaling, TLR Signaling
F13A1-mRNA	-0.864	0.0354	0.135
STAT5B-mRNA	0.677	0.0374	0.142	Interleukin Signaling
GZMB-mRNA	-0.67	0.0378	0.143	Apoptosis
PSMB7-mRNA	-0.25	0.0383	0.143	Adaptive Immunity, Apoptosis, Cell Cycle, Fc Receptor Signaling, Interleukin Signaling, MAPK Signaling, Metabolism, NF-kB, VEGF Signaling, Wnt Signaling
SOCS1-mRNA	-1.97	0.0402	0.149	Adaptive Immunity, Interferon Signaling, TLR Signaling
HLA-A-mRNA	1.33	0.0407	0.15	Adaptive Immunity, Interferon Signaling
IFIT3-mRNA	-1.69	0.0443	0.162	Interferon Signaling
IFIT1-mRNA	-1.42	0.0453	0.164	Interferon Signaling
IKZF3-mRNA	0.866	0.0463	0.166
CXCL10-mRNA	-2.2	0.0466	0.166
ICAM1-mRNA	-1.33	0.0469	0.166	Adaptive Immunity, Extracellular matrix organization, Interferon Signaling
GNAQ-mRNA	0.698	0.0472	0.166	Metabolism
OAS1-mRNA	-2.22	0.0477	0.167	Interferon Signaling
IFIT2-mRNA	-1.86	0.0499	0.174	Interferon Signaling
TNFAIP6-mRNA	-1.63	0.0524	0.18
FYN-mRNA	0.63	0.0524	0.18	Adaptive Immunity, Fc Receptor Signaling, Interleukin Signaling, MAPK Signaling, VEGF Signaling
OASL-mRNA	-1.53	0.0531	0.181	Interferon Signaling
AKT3-mRNA	0.352	0.0535	0.181	Adaptive Immunity, Apoptosis, Fc Receptor Signaling, VEGF Signaling
HMGB1-mRNA	0.29	0.0542	0.182	Apoptosis, Innate Immunity, Interferon Signaling, TLR Signaling
FCGRT-mRNA	0.754	0.0562	0.187
IFI44-mRNA	-1.55	0.0572	0.189
IFNGR2-mRNA	-0.737	0.0655	0.215	Interferon Signaling
CD14-mRNA	-0.584	0.0673	0.22	Apoptosis, TLR Signaling
CYBB-mRNA	-0.771	0.0697	0.225	Adaptive Immunity, VEGF Signaling
STAT2-mRNA	-0.754	0.0698	0.225	Interferon Signaling
APP-mRNA	-0.581	0.0707	0.226	Extracellular matrix organization, Innate Immunity, Interferon Signaling, TLR Signaling
FLT3LG-mRNA	0.523	0.0733	0.233
LILRB2-mRNA	0.539	0.0751	0.237	Adaptive Immunity
STAT6-mRNA	0.273	0.0755	0.237	Innate Immunity
MR1-mRNA	-2.17	0.0777	0.242
CD247-mRNA	0.908	0.0784	0.242	Adaptive Immunity
MYD88-mRNA	-0.619	0.0788	0.242	Innate Immunity, Interferon Signaling, Interleukin Signaling, TLR Signaling
IL10RA-mRNA	0.403	0.079	0.242	Interleukin Signaling
TYK2-mRNA	0.331	0.0808	0.246	Interferon Signaling, Interleukin Signaling, MAPK Signaling
ICAM2-mRNA	0.366	0.0814	0.246	Adaptive Immunity, Extracellular matrix organization
JAK1-mRNA	0.245	0.0823	0.247	Fc Receptor Signaling, Interferon Signaling, Interleukin Signaling, MAPK Signaling, VEGF Signaling
RIPK1-mRNA	-0.422	0.0829	0.248	Apoptosis, Death Receptor Signaling, Innate Immunity, Interferon Signaling, TLR Signaling
CD79A-mRNA	1.12	0.0896	0.266	Adaptive Immunity
CD79B-mRNA	0.742	0.0923	0.272	Adaptive Immunity
DEFA1-mRNA	-1.26	0.0946	0.275
RAF1-mRNA	0.523	0.0946	0.275	Adaptive Immunity, Fc Receptor Signaling, Interleukin Signaling, MAPK Signaling, VEGF Signaling
IFNGR1-mRNA	-0.534	0.0948	0.275	Interferon Signaling
LITAF-mRNA	-0.724	0.0956	0.276
ICAM4-mRNA	0.895	0.0989	0.283	Adaptive Immunity, Extracellular matrix organization
IRF7-mRNA	-1.09	0.0993	0.283	Innate Immunity, Interferon Signaling, TLR Signaling
GNAS-mRNA	0.228	0.1	0.283	Metabolism
CD59-mRNA	-0.729	0.101	0.283	Complement System
BTLA-mRNA	0.646	0.107	0.299	Adaptive Immunity
BID-mRNA	-0.527	0.11	0.304	Apoptosis
NOTCH2-mRNA	0.458	0.11	0.304
ALOX5-mRNA	-1.61	0.11	0.304	Metabolism
SIGLEC1-mRNA	-1.98	0.112	0.305	Adaptive Immunity
IL6R-mRNA	0.596	0.113	0.307	Interleukin Signaling, MAPK Signaling
CSF3R-mRNA	-0.709	0.117	0.316
FCGR1A-mRNA	-1.65	0.12	0.323	Adaptive Immunity, Interferon Signaling
MS4A1-mRNA	0.798	0.123	0.328
FCAR-mRNA	-0.988	0.126	0.336
LY96-mRNA	-0.953	0.127	0.336	Apoptosis, TLR Signaling
TWIST2-mRNA	-1.56	0.128	0.336
ILF3-mRNA	0.443	0.128	0.336	Interleukin Signaling
REPS1-mRNA	0.224	0.129	0.336
TAPBP-mRNA	-0.482	0.13	0.336	Adaptive Immunity
C5aR1-mRNA	-0.623	0.13	0.336	Complement System
MAP4K4-mRNA	0.544	0.135	0.347	Cellular Stress, MAPK Signaling
CD274-mRNA	-0.858	0.136	0.347	Adaptive Immunity
CD28-mRNA	0.582	0.138	0.351	Adaptive Immunity, Fc Receptor Signaling
TNFSF13B-mRNA	-0.843	0.139	0.351	NF-kB
KLRC3-mRNA	0.94	0.143	0.358
HMGB2-mRNA	-0.203	0.144	0.359	Apoptosis
HLA-C-mRNA	-3.66	0.145	0.359	Adaptive Immunity, Interferon Signaling
C1QBP-mRNA	0.462	0.146	0.36	Complement System
PLAU-mRNA	-1.45	0.149	0.367
IDO1-mRNA	-1.12	0.15	0.368	Metabolism
PTPRC-mRNA	0.343	0.153	0.373	Adaptive Immunity
ARG2-mRNA	-0.762	0.154	0.373	Metabolism
MAP2K4-mRNA	0.35	0.155	0.373	Cellular Stress, Fc Receptor Signaling, Interleukin Signaling, MAPK Signaling, TLR Signaling
IL21R-mRNA	-0.447	0.156	0.375	Interleukin Signaling
KLRK1-mRNA	2	0.158	0.376	Adaptive Immunity
BCL2-mRNA	0.438	0.158	0.376	Apoptosis
CD83-mRNA	-0.547	0.161	0.38
EWSR1-mRNA	0.166	0.163	0.385
PDCD1LG2-mRNA	-1.49	0.167	0.391	Adaptive Immunity
IL21-mRNA	0.688	0.168	0.391	Interleukin Signaling
CD82-mRNA	0.456	0.171	0.396
ADA-mRNA	0.357	0.172	0.396	Metabolism
LILRB1-mRNA	0.47	0.172	0.396	Adaptive Immunity
S1PR1-mRNA	0.421	0.175	0.4
CD58-mRNA	0.149	0.175	0.4
FAS-mRNA	-0.709	0.176	0.4	Death Receptor Signaling
OAS3-mRNA	-1.45	0.18	0.406	Interferon Signaling
TNFSF10-mRNA	-1.08	0.183	0.411	Apoptosis, Death Receptor Signaling
MMP9-mRNA	-0.659	0.184	0.411	Extracellular matrix organization
HLA-DMB-mRNA	1.59	0.186	0.415	Adaptive Immunity
PSMB8-mRNA	-0.51	0.19	0.422	Adaptive Immunity, Apoptosis, Cell Cycle, Fc Receptor Signaling, Interferon Signaling, Interleukin Signaling, MAPK Signaling, Metabolism, NF-kB, VEGF Signaling, Wnt Signaling
IL1RAP-mRNA	-0.513	0.199	0.438	Interleukin Signaling
CD38-mRNA	0.312	0.199	0.438
CD5-mRNA	1.4	0.202	0.44
CD46-mRNA	0.303	0.202	0.44	Complement System
CD36-mRNA	-1.43	0.204	0.443	Adaptive Immunity, Metabolism, TLR Signaling
TLR8-mRNA	0.536	0.206	0.446	TLR Signaling
LTF-mRNA	-0.85	0.216	0.465
PSMB10-mRNA	-0.454	0.218	0.467	Adaptive Immunity, Apoptosis, Cell Cycle, Fc Receptor Signaling, Interleukin Signaling, MAPK Signaling, Metabolism, NF-kB, VEGF Signaling, Wnt Signaling
TAP2-mRNA	-0.434	0.22	0.469	Adaptive Immunity
CTLA4-mRNA	-1.62	0.225	0.476	Adaptive Immunity
CXCR2-mRNA	0.577	0.228	0.482
IL2RA-mRNA	-1.29	0.233	0.491	Fc Receptor Signaling, Interleukin Signaling, MAPK Signaling, VEGF Signaling
KLRC2-mRNA	-1.41	0.235	0.491
PSMB9-mRNA	-0.447	0.236	0.491	Adaptive Immunity, Apoptosis, Cell Cycle, Fc Receptor Signaling, Interleukin Signaling, MAPK Signaling, Metabolism, NF-kB, VEGF Signaling, Wnt Signaling
KCNJ2-mRNA	-0.661	0.238	0.493
CASP1-mRNA	-0.637	0.239	0.494	Interleukin Signaling
IRF8-mRNA	0.301	0.242	0.498	Interferon Signaling
KIR3DL2-mRNA	-1.69	0.243	0.498	Adaptive Immunity
KIR3DS1-mRNA	-1.23	0.244	0.498
UBE2L3-mRNA	-0.229	0.246	0.498	Adaptive Immunity
CHUK-mRNA	0.171	0.247	0.498	Adaptive Immunity, Death Receptor Signaling, Fc Receptor Signaling, Innate Immunity, Interferon Signaling, Interleukin Signaling, NF-kB, TLR Signaling
ITGB1-mRNA	0.267	0.247	0.498	Adaptive Immunity, Extracellular matrix organization
TGFB1-mRNA	-0.182	0.249	0.5	Extracellular matrix organization
TLR6-mRNA	0.484	0.26	0.519	TLR Signaling
KLRG1-mRNA	1.33	0.262	0.519	Adaptive Immunity
CCRL2-mRNA	-0.676	0.262	0.519
CD47-mRNA	0.2	0.263	0.519	Extracellular matrix organization
TGFBR2-mRNA	0.315	0.267	0.525
CD22-mRNA	0.571	0.269	0.528	Adaptive Immunity
IL10RB-mRNA	-0.312	0.277	0.54	Interleukin Signaling
HSH2D-mRNA	-0.449	0.28	0.545
CD81-mRNA	-0.174	0.281	0.545	Adaptive Immunity
TLR5-mRNA	-0.59	0.284	0.548	TLR Signaling
IFI35-mRNA	-1.12	0.297	0.571	Interferon Signaling
CD44-mRNA	0.286	0.3	0.573	Extracellular matrix organization, Interferon Signaling, Metabolism
IFITM1-mRNA	-0.527	0.301	0.573	Adaptive Immunity, Interferon Signaling
TBK1-mRNA	-0.315	0.302	0.573	Innate Immunity, Interferon Signaling, TLR Signaling
IRF4-mRNA	0.437	0.304	0.573	Interferon Signaling
HLA-B-mRNA	0.407	0.304	0.573	Adaptive Immunity, Interferon Signaling
PLAUR-mRNA	-1.42	0.315	0.59
PTGER4-mRNA	-0.189	0.341	0.637
GBP1-mRNA	-0.728	0.345	0.642	Interferon Signaling
MAP3K5-mRNA	-0.207	0.348	0.647	Cellular Stress, MAPK Signaling
CSF1-mRNA	-1.23	0.35	0.647
CFP-mRNA	-0.317	0.354	0.653	Complement System
SIRPA-mRNA	0.294	0.366	0.672
IGF2R-mRNA	0.359	0.381	0.696
CAMP-mRNA	-0.401	0.399	0.728
CXCL3-mRNA	-0.99	0.419	0.761
IL6ST-mRNA	-0.218	0.422	0.763	Interleukin Signaling, MAPK Signaling
ITGB2-mRNA	-0.123	0.427	0.768	Adaptive Immunity, Extracellular matrix organization, TLR Signaling
NOD1-mRNA	-1.19	0.428	0.768	Interleukin Signaling, TLR Signaling
CD2-mRNA	0.944	0.43	0.77
CLEC4E-mRNA	-0.44	0.436	0.778
TGFBI-mRNA	1.06	0.443	0.787
LGALS3-mRNA	0.311	0.447	0.791
SRC-mRNA	-1.25	0.45	0.791	Adaptive Immunity, Fc Receptor Signaling, Interleukin Signaling, MAPK Signaling, VEGF Signaling
MCL1-mRNA	-0.233	0.451	0.791
GNB1-mRNA	0.0999	0.454	0.793	Metabolism, Wnt Signaling
IDO2-mRNA	-0.768	0.455	0.793	Metabolism
BATF-mRNA	-1.07	0.456	0.793
C1QB-mRNA	-0.703	0.463	0.799	Complement System
TNFSF8-mRNA	0.184	0.464	0.799
CD40-mRNA	-0.326	0.465	0.799	Adaptive Immunity, NF-kB
NFE2L2-mRNA	0.102	0.468	0.802
BIRC2-mRNA	-0.149	0.47	0.803	Apoptosis, Death Receptor Signaling, NF-kB, TLR Signaling
SELPLG-mRNA	0.228	0.482	0.821
PRF1-mRNA	0.273	0.488	0.824
CD55-mRNA	-0.174	0.488	0.824	Complement System
CD40LG-mRNA	1.2	0.492	0.829	Adaptive Immunity, NF-kB
CD3D-mRNA	0.203	0.496	0.83	Adaptive Immunity
C10orf54-mRNA	0.214	0.496	0.83
C14orf166-mRNA	-0.0699	0.503	0.838
CD97-mRNA	-0.279	0.507	0.839
IFNAR1-mRNA	0.204	0.51	0.839	Interferon Signaling
MAPK14-mRNA	-0.219	0.51	0.839	Cellular Stress, MAPK Signaling, TLR Signaling, VEGF Signaling
HMGN1-mRNA	-0.096	0.511	0.839
JUN-mRNA	-1.18	0.512	0.839	Cellular Stress, Fc Receptor Signaling, MAPK Signaling, TLR Signaling
IL1RL1-mRNA	-0.689	0.516	0.84	Interleukin Signaling
RNASEL-mRNA	-1.39	0.516	0.84	Interferon Signaling
TAP1-mRNA	-0.31	0.524	0.846	Adaptive Immunity
SYK-mRNA	0.136	0.525	0.846	Adaptive Immunity, Fc Receptor Signaling, Interleukin Signaling
BATF3-mRNA	-0.869	0.526	0.846
LCP2-mRNA	0.278	0.529	0.846	Adaptive Immunity, Fc Receptor Signaling
TAGAP-mRNA	0.268	0.529	0.846
CD9-mRNA	0.203	0.53	0.846
ITLN1-mRNA	0.812	0.532	0.846
CEACAM8-mRNA	0.844	0.538	0.852	Extracellular matrix organization
JAK2-mRNA	-0.318	0.539	0.852	Fc Receptor Signaling, Interferon Signaling, Interleukin Signaling, MAPK Signaling, VEGF Signaling
LTB4R-mRNA	-1.05	0.543	0.852
GZMA-mRNA	-0.711	0.544	0.852
ATG12-mRNA	-0.119	0.545	0.852	Cellular Stress, Interferon Signaling
PECAM1-mRNA	-0.0987	0.546	0.852	Extracellular matrix organization
CXCR4-mRNA	0.14	0.549	0.853
CCR1-mRNA	-1.21	0.55	0.853
CLEC7A-mRNA	-0.771	0.552	0.854
PTAFR-mRNA	-0.229	0.555	0.855	Interferon Signaling
CIITA-mRNA	0.718	0.563	0.865	Interferon Signaling
GNLY-mRNA	0.2	0.576	0.882
IL18-mRNA	-1.05	0.578	0.882	Interleukin Signaling
TRAF5-mRNA	0.853	0.581	0.883
GPI-mRNA	-0.0703	0.584	0.885	Metabolism
SH2D1A-mRNA	0.801	0.591	0.887	Adaptive Immunity
TNFRSF14-mRNA	0.0944	0.592	0.887	Adaptive Immunity, NF-kB
CD53-mRNA	-0.167	0.593	0.887
ITGAX-mRNA	0.945	0.594	0.887	Extracellular matrix organization
IL17RA-mRNA	0.244	0.595	0.887	Interleukin Signaling
XBP1-mRNA	-0.316	0.596	0.887
NCF4-mRNA	0.268	0.597	0.887	Adaptive Immunity, VEGF Signaling
B2M-mRNA	-0.154	0.601	0.889	Adaptive Immunity, Interferon Signaling
SLAMF6-mRNA	0.608	0.602	0.889	Adaptive Immunity
CCR7-mRNA	0.254	0.612	0.898
CXCL6-mRNA	0.324	0.612	0.898
NOD2-mRNA	-0.219	0.614	0.898	Interleukin Signaling, TLR Signaling
TNFRSF1B-mRNA	-0.152	0.62	0.905	NF-kB
TOLLIP-mRNA	-1.21	0.627	0.909	Interleukin Signaling
MAPK3-mRNA	0.103	0.627	0.909	Cell Cycle, Cellular Stress, Fc Receptor Signaling, Interferon Signaling, Interleukin Signaling, MAPK Signaling, TLR Signaling, VEGF Signaling
HLA-DPA1-mRNA	-0.218	0.634	0.917	Adaptive Immunity, Interferon Signaling
IL11RA-mRNA	0.811	0.637	0.918	Interleukin Signaling
MAX-mRNA	-0.142	0.64	0.919	Cell Cycle
STAT1-mRNA	-0.215	0.645	0.924	Interferon Signaling, Interleukin Signaling
IL1B-mRNA	-0.202	0.658	0.94	Interleukin Signaling
CD96-mRNA	0.299	0.661	0.942	Adaptive Immunity
IL9-mRNA	0.281	0.663	0.942	Interleukin Signaling
TLR4-mRNA	-0.212	0.669	0.945	Apoptosis, TLR Signaling
TYROBP-mRNA	0.169	0.669	0.945	Adaptive Immunity
STAT3-mRNA	-0.136	0.673	0.947	Cellular Stress, Interleukin Signaling
CXCR1-mRNA	0.17	0.675	0.947
PTGIR-mRNA	-0.708	0.684	0.957
NFIL3-mRNA	-0.802	0.691	0.96
MAP4K2-mRNA	0.716	0.691	0.96	MAPK Signaling
LTB-mRNA	-0.106	0.693	0.96	NF-kB
CR2-mRNA	0.474	0.693	0.96
CD24-mRNA	0.381	0.695	0.96
CARD9-mRNA	-0.632	0.705	0.97
PTGS1-mRNA	-0.513	0.709	0.971	Metabolism
ELK1-mRNA	-0.77	0.71	0.971	TLR Signaling
CD86-mRNA	1.37	0.711	0.971	Adaptive Immunity, Fc Receptor Signaling
CTSS-mRNA	-0.135	0.718	0.978	Adaptive Immunity, Extracellular matrix organization, TLR Signaling
C4A-mRNA	-0.561	0.72	0.978	Complement System
CD99-mRNA	-0.0983	0.725	0.979
TNF-mRNA	-0.461	0.726	0.979	Death Receptor Signaling, NF-kB
CCR5-mRNA	0.632	0.732	0.979
CD27-mRNA	0.787	0.733	0.979	NF-kB
PRKCD-mRNA	-0.113	0.735	0.979	Apoptosis, Interferon Signaling, VEGF Signaling
CD1D-mRNA	-0.677	0.737	0.979
PSMD7-mRNA	-0.0468	0.738	0.979	Adaptive Immunity, Apoptosis, Cell Cycle, Fc Receptor Signaling, Interleukin Signaling, MAPK Signaling, Metabolism, NF-kB, VEGF Signaling, Wnt Signaling
DAXX-mRNA	-0.702	0.74	0.979
IL4R-mRNA	-0.606	0.743	0.979	Interleukin Signaling
IL2RG-mRNA	0.0627	0.743	0.979	Fc Receptor Signaling, Interleukin Signaling, MAPK Signaling, VEGF Signaling
TNFAIP3-mRNA	-0.676	0.744	0.979	Death Receptor Signaling, Interferon Signaling
IL13RA1-mRNA	-0.149	0.745	0.979	Interleukin Signaling
FCGR2B-mRNA	-0.142	0.752	0.982	Adaptive Immunity
LILRA2-mRNA	-0.142	0.753	0.982	Adaptive Immunity
FCER1A-mRNA	-0.59	0.755	0.982	Fc Receptor Signaling
CASP2-mRNA	0.976	0.757	0.982
CSF2RB-mRNA	0.159	0.758	0.982	Fc Receptor Signaling, Interleukin Signaling, MAPK Signaling, VEGF Signaling
NFKB1-mRNA	0.04	0.76	0.982	Adaptive Immunity, Cellular Stress, Fc Receptor Signaling, Innate Immunity, Interferon Signaling, Interleukin Signaling, NF-kB, TLR Signaling
HDAC4-mRNA	0.403	0.765	0.987
TLR2-mRNA	-0.143	0.769	0.987	TLR Signaling
RELB-mRNA	-0.618	0.769	0.987	NF-kB
EOMES-mRNA	0.519	0.773	0.988
CASP3-mRNA	0.0849	0.775	0.988	Apoptosis, Extracellular matrix organization
JAK3-mRNA	-0.734	0.779	0.988	Fc Receptor Signaling, Interleukin Signaling, MAPK Signaling, VEGF Signaling
RELA-mRNA	-0.747	0.78	0.988	Adaptive Immunity, Cellular Stress, Fc Receptor Signaling, Innate Immunity, Interferon Signaling, Interleukin Signaling, TLR Signaling
MAFG-mRNA	-0.939	0.781	0.988
CD8B-mRNA	0.156	0.785	0.991	Adaptive Immunity
CUL9-mRNA	0.515	0.792	0.997
ENTPD1-mRNA	0.313	0.797	0.997
PTK2-mRNA	-0.0675	0.8	0.997	Apoptosis, Fc Receptor Signaling, Interleukin Signaling, MAPK Signaling, VEGF Signaling
NFATC2-mRNA	0.699	0.801	0.997	Fc Receptor Signaling
CD48-mRNA	0.0473	0.809	0.997
DOCK9-mRNA	-0.328	0.812	0.997
ICAM3-mRNA	0.0831	0.813	0.997	Adaptive Immunity, Extracellular matrix organization
ANP32B-mRNA	0.0259	0.814	0.997
MAP2K1-mRNA	-0.0367	0.818	0.997	Fc Receptor Signaling, Interleukin Signaling, MAPK Signaling, TLR Signaling, VEGF Signaling
TNFSF14-mRNA	0.5	0.82	0.997	NF-kB
STAT5A-mRNA	0.0701	0.821	0.997	Interleukin Signaling
IL8-mRNA	-0.0953	0.821	0.997	Interleukin Signaling
RAPGEF2-mRNA	-0.381	0.824	0.997	Fc Receptor Signaling, Interleukin Signaling, MAPK Signaling, VEGF Signaling
PDCD2-mRNA	-0.59	0.824	0.997
BCL3-mRNA	-0.0692	0.826	0.997
IKBKAP-mRNA	0.534	0.832	0.997	NF-kB
TLR1-mRNA	0.0778	0.832	0.997	TLR Signaling
MAPKAPK2-mRNA	-0.0559	0.833	0.997	Cellular Stress, MAPK Signaling, Metabolism, TLR Signaling, VEGF Signaling
SLAMF7-mRNA	0.444	0.836	0.997	Adaptive Immunity
GZMK-mRNA	0.0772	0.84	0.997
TRADD-mRNA	-0.555	0.845	0.997	Apoptosis, Death Receptor Signaling
POU2F2-mRNA	0.332	0.847	0.997
TFRC-mRNA	-0.536	0.85	0.997
SLAMF1-mRNA	0.355	0.855	0.997
RAC1-mRNA	-0.0236	0.857	0.997	Adaptive Immunity, Fc Receptor Signaling, MAPK Signaling, VEGF Signaling, Wnt Signaling
IL15-mRNA	-0.337	0.863	0.997	Interleukin Signaling
CD8A-mRNA	0.443	0.864	0.997	Adaptive Immunity
CD244-mRNA	0.339	0.864	0.997
IFNAR2-mRNA	0.293	0.866	0.997	Interferon Signaling
RUNX1-mRNA	0.561	0.87	0.997
CCR3-mRNA	0.181	0.874	0.997
FCGR2A-mRNA	-0.074	0.875	0.997
TNFSF12-mRNA	0.0266	0.876	0.997	NF-kB
ATG7-mRNA	0.284	0.876	0.997	Adaptive Immunity, Cellular Stress
TRAF1-mRNA	0.283	0.882	0.997	Death Receptor Signaling
TRAF3-mRNA	-0.492	0.889	0.997	Interferon Signaling, NF-kB, TLR Signaling
IL1A-mRNA	-0.195	0.891	0.997	Cellular Stress, Interleukin Signaling
MBP-mRNA	0.243	0.892	0.997
NFKBIZ-mRNA	-0.0224	0.899	0.997	NF-kB
MYC-mRNA	0.29	0.899	0.997	Cell Cycle, MAPK Signaling, Wnt Signaling
NUP107-mRNA	0.237	0.899	0.997	Cell Cycle, Cellular Stress, Interferon Signaling, Metabolism
MEF2D-mRNA	0.243	0.899	0.997
PRDM1-mRNA	0.0408	0.903	0.997
TAL1-mRNA	-0.244	0.905	0.997
MEF2A-mRNA	-0.364	0.906	0.997	TLR Signaling
CD4-mRNA	0.308	0.91	0.997	Adaptive Immunity
MAF-mRNA	0.225	0.913	0.997
CXCR3-mRNA	0.305	0.914	0.997
EGR1-mRNA	-0.223	0.915	0.997	Interferon Signaling
NOTCH1-mRNA	0.498	0.919	0.997
CASP10-mRNA	-0.27	0.919	0.997	Death Receptor Signaling, Interferon Signaling
LILRB3-mRNA	-0.148	0.921	0.997	Adaptive Immunity
PSMC2-mRNA	0.252	0.926	0.997	Adaptive Immunity, Apoptosis, Cell Cycle, Fc Receptor Signaling, Interleukin Signaling, MAPK Signaling, Metabolism, NF-kB, VEGF Signaling, Wnt Signaling
MALT1-mRNA	0.191	0.927	0.997	Adaptive Immunity, Fc Receptor Signaling
MAPKAPK5-mRNA	0.25	0.929	0.997	Cellular Stress, MAPK Signaling
IKBKG-mRNA	-0.247	0.934	0.997	Adaptive Immunity, Death Receptor Signaling, Fc Receptor Signaling, Innate Immunity, Interferon Signaling, Interleukin Signaling, NF-kB, TLR Signaling
SMAD3-mRNA	0.205	0.935	0.997
MAPK8-mRNA	-0.114	0.935	0.997	Apoptosis, Cellular Stress, Fc Receptor Signaling, MAPK Signaling, TLR Signaling
IRF1-mRNA	0.0368	0.937	0.997	Interferon Signaling
CD163-mRNA	-0.0857	0.938	0.997
NFATC1-mRNA	0.242	0.939	0.997	Fc Receptor Signaling, Wnt Signaling
GRB2-mRNA	-0.0191	0.94	0.997	Adaptive Immunity, Fc Receptor Signaling, Interleukin Signaling, MAPK Signaling, VEGF Signaling
IRAK1-mRNA	0.408	0.941	0.997	Interleukin Signaling, TLR Signaling
IL29-mRNA	0.146	0.942	0.997	Interleukin Signaling
TCF4-mRNA	0.102	0.944	0.997
AHR-mRNA	-0.0925	0.947	0.997
TIGIT-mRNA	-0.112	0.948	0.997
TNFSF13-mRNA	0.113	0.95	0.997	NF-kB
IL12RB1-mRNA	-0.107	0.952	0.997	Interleukin Signaling
CYSLTR2-mRNA	0.0907	0.953	0.997
DPP4-mRNA	0.163	0.954	0.997
FCGR3-mRNA	0.028	0.955	0.997
BCL6-mRNA	0.0216	0.955	0.997
TRAF2-mRNA	0.177	0.956	0.997	Apoptosis, Death Receptor Signaling, Interferon Signaling, NF-kB
FADD-mRNA	-0.175	0.962	0.997	Apoptosis, Death Receptor Signaling, Interferon Signaling, TLR Signaling
BTK-mRNA	-0.24	0.962	0.997	Adaptive Immunity, Fc Receptor Signaling, TLR Signaling
TIRAP-mRNA	-0.203	0.962	0.997	TLR Signaling
TP53-mRNA	-0.0745	0.963	0.997	Apoptosis, Cell Cycle, Cellular Stress
ITGA6-mRNA	-0.0993	0.963	0.997	Extracellular matrix organization
SMAD7-mRNA	0.0813	0.964	0.997
RHOA-mRNA	0.00677	0.966	0.997	VEGF Signaling, Wnt Signaling
TNFRSF17-mRNA	-0.0554	0.967	0.997	NF-kB
PRKCA-mRNA	0.148	0.967	0.997	Cell Cycle, Extracellular matrix organization, Metabolism, VEGF Signaling, Wnt Signaling
BLNK-mRNA	0.0628	0.968	0.997	Adaptive Immunity, Interleukin Signaling
CCR2-mRNA	-0.00931	0.97	0.997
NFKB2-mRNA	-0.0868	0.97	0.997	Innate Immunity, Interferon Signaling, Interleukin Signaling, NF-kB, TLR Signaling
NLRP3-mRNA	-0.0334	0.973	0.997
BCL10-mRNA	-0.126	0.973	0.997	Adaptive Immunity, Fc Receptor Signaling
ICOS-mRNA	-0.0677	0.976	0.997	Adaptive Immunity
TRAF6-mRNA	0.163	0.977	0.997	Adaptive Immunity, Fc Receptor Signaling, Interferon Signaling, Interleukin Signaling, TLR Signaling
IL7-mRNA	-0.0381	0.979	0.997	Interleukin Signaling
IKZF2-mRNA	0.0678	0.983	0.997
IRAK2-mRNA	-0.0579	0.984	0.997	Interleukin Signaling, TLR Signaling
ATG5-mRNA	-0.0719	0.987	0.997	Cellular Stress, Interferon Signaling
IKBKE-mRNA	0.0593	0.988	0.997	Interferon Signaling, NF-kB, TLR Signaling
STAT4-mRNA	0.0216	0.991	0.997
BCAP31-mRNA	-0.0578	0.991	0.997	Adaptive Immunity, Apoptosis
CCL4-mRNA	-0.0137	0.992	0.997
PTPN6-mRNA	0.00174	0.992	0.997	Adaptive Immunity, Interferon Signaling, Interleukin Signaling
TRAF4-mRNA	0.0337	0.993	0.997
ZEB1-mRNA	-0.0177	0.995	0.998
SKI-mRNA	-0.00591	0.999	0.999

## Sheet: Survivor Combined Late
Late Surv v Fatal	Log2 fold change	P-value	BH.p.value	Gene.sets		168 DEGs
ITGA4-mRNA	2.03	3.89e-10	2.12e-07	Adaptive Immunity, Extracellular matrix organization
CSF1R-mRNA	3.66	8.93e-08	1.79e-05
JUN-mRNA	-2.05	1.15e-07	1.79e-05	Cellular Stress, Fc Receptor Signaling, MAPK Signaling, TLR Signaling
TBX21-mRNA	1.82	1.31e-07	1.79e-05
FYN-mRNA	1.24	7.73e-07	7.32e-05	Adaptive Immunity, Fc Receptor Signaling, Interleukin Signaling, MAPK Signaling, VEGF Signaling
KLRK1-mRNA	2.21	8.04e-07	7.32e-05	Adaptive Immunity
ITGB1-mRNA	1.51	1.8e-06	0.000141	Adaptive Immunity, Extracellular matrix organization
GPR183-mRNA	2.34	2.31e-06	0.000144
KLRC3-mRNA	3.18	2.68e-06	0.000144
IL1RN-mRNA	-3.76	2.77e-06	0.000144	Interleukin Signaling
CX3CR1-mRNA	3.53	2.9e-06	0.000144
NFATC3-mRNA	2.47	3.28e-06	0.000144	Fc Receptor Signaling
ETS1-mRNA	1.5	3.42e-06	0.000144	Cellular Stress
BCL2L11-mRNA	1.24	4.55e-06	0.00016	Apoptosis
LCK-mRNA	1.01	4.6e-06	0.00016	Adaptive Immunity, Fc Receptor Signaling, Interleukin Signaling
CCL3-mRNA	-3.62	4.68e-06	0.00016
FLT3LG-mRNA	1.71	5.46e-06	0.000174
CCL2-mRNA	-4.7	5.74e-06	0.000174
ITGAL-mRNA	1.44	1.12e-05	0.000322	Adaptive Immunity, Extracellular matrix organization
CASP2-mRNA	1.09	1.21e-05	0.000331
CD27-mRNA	1.36	1.38e-05	0.000359	NF-kB
ARHGDIB-mRNA	0.796	2.02e-05	0.0005
PTPN22-mRNA	1.1	2.7e-05	0.000641
CD3G-mRNA	1.35	2.98e-05	0.000678	Adaptive Immunity
MAP3K1-mRNA	1.5	3.38e-05	0.000728	Fc Receptor Signaling, Interferon Signaling, MAPK Signaling, TLR Signaling
MAPK1-mRNA	0.948	3.47e-05	0.000728	Cell Cycle, Cellular Stress, Fc Receptor Signaling, Interleukin Signaling, MAPK Signaling, TLR Signaling, VEGF Signaling
MIF-mRNA	-1.43	3.7e-05	0.000748
USP9Y-mRNA	1.42	4.96e-05	0.000968
IL7R-mRNA	1.99	6.3e-05	0.00119	Interleukin Signaling
CD247-mRNA	1.18	6.9e-05	0.00123	Adaptive Immunity
DEFA1-mRNA	-4.42	6.98e-05	0.00123
ISG20-mRNA	-1.97	8.3e-05	0.00137	Interferon Signaling
RARRES3-mRNA	-2.32	8.46e-05	0.00137
PLAUR-mRNA	-2.57	8.5e-05	0.00137
BCL2L1-mRNA	2.65	8.84e-05	0.00138	Apoptosis
ATM-mRNA	1.28	9.21e-05	0.0014	Cell Cycle, Cellular Stress
CD3D-mRNA	0.918	0.000103	0.00152	Adaptive Immunity
IL2RA-mRNA	-1.96	0.000118	0.00169	Fc Receptor Signaling, Interleukin Signaling, MAPK Signaling, VEGF Signaling
CD68-mRNA	-1.06	0.000123	0.00171
CCL5-mRNA	1.68	0.000125	0.00171
SMAD2-mRNA	1.35	0.00013	0.00173
CFL1-mRNA	-0.423	0.000157	0.00205
CXCL10-mRNA	-3.89	0.000164	0.00208
OAS2-mRNA	-2.72	0.000171	0.00212	Interferon Signaling
IKBKB-mRNA	0.906	0.000182	0.00221	Adaptive Immunity, Death Receptor Signaling, Fc Receptor Signaling, Innate Immunity, Interferon Signaling, Interleukin Signaling, NF-kB, TLR Signaling
MAP4K4-mRNA	1.55	0.000194	0.00229	Cellular Stress, MAPK Signaling
ICAM1-mRNA	-1.9	0.000197	0.00229	Adaptive Immunity, Extracellular matrix organization, Interferon Signaling
CXCL11-mRNA	-3.08	0.000219	0.00249
BAX-mRNA	-0.512	0.000243	0.0027	Apoptosis
SOCS1-mRNA	-3.22	0.000247	0.0027	Adaptive Immunity, Interferon Signaling, TLR Signaling
SLC2A1-mRNA	-2.11	0.00027	0.00289	Metabolism
CCL23-mRNA	-6.2	0.000277	0.00289
MX2-mRNA	-2.36	0.000281	0.00289	Interferon Signaling
KLRD1-mRNA	1.26	0.000305	0.00309	Adaptive Immunity
FN1-mRNA	2.09	0.000325	0.00323	Extracellular matrix organization, Fc Receptor Signaling, Interleukin Signaling, MAPK Signaling, VEGF Signaling
HLA-DQB1-mRNA	1.81	0.000341	0.00333	Adaptive Immunity, Interferon Signaling
IKZF3-mRNA	1.21	0.000361	0.00341
KIR3DL2-mRNA	-1.92	0.000368	0.00341	Adaptive Immunity
TGFBR1-mRNA	1.29	0.000368	0.00341
OASL-mRNA	-2.55	0.000386	0.00351	Interferon Signaling
OAS1-mRNA	-3.69	0.000422	0.00375	Interferon Signaling
IFIT3-mRNA	-3.18	0.000425	0.00375	Interferon Signaling
CD6-mRNA	1.45	0.000443	0.00384
ALOX15-mRNA	3.8	0.000461	0.00389	Metabolism
CREB1-mRNA	0.961	0.000464	0.00389	Adaptive Immunity, Fc Receptor Signaling, TLR Signaling
IL18RAP-mRNA	-3.33	0.000473	0.00391	Interleukin Signaling
PML-mRNA	-1.52	0.000504	0.00411	Interferon Signaling
IKZF1-mRNA	0.829	0.000514	0.00413
CTLA4-mRNA	-2.2	0.000545	0.00432	Adaptive Immunity
IL16-mRNA	1.63	0.000561	0.00433	Interleukin Signaling
EIF2AK2-mRNA	-1.53	0.000563	0.00433	Interferon Signaling
MX1-mRNA	-3.01	0.000597	0.00448	Interferon Signaling
STAT6-mRNA	0.987	0.000602	0.00448	Innate Immunity
BATF-mRNA	-1.34	0.000607	0.00448
S100A8-mRNA	-2.71	0.000626	0.00456
LEF1-mRNA	1.65	0.000651	0.00459	Wnt Signaling
DPP4-mRNA	0.724	0.000652	0.00459
NR3C1-mRNA	1.26	0.000655	0.00459
CD47-mRNA	1.23	0.00068	0.00469	Extracellular matrix organization
CD1C-mRNA	3.06	0.000687	0.00469
TYK2-mRNA	0.882	0.000905	0.00603	Interferon Signaling, Interleukin Signaling, MAPK Signaling
IL18R1-mRNA	-2.21	0.000917	0.00603	Interleukin Signaling
CFD-mRNA	2.74	0.000917	0.00603	Complement System
TNFRSF13C-mRNA	1.74	0.000994	0.00646	NF-kB
NFKBIA-mRNA	-1.38	0.00105	0.00672	Adaptive Immunity, Fc Receptor Signaling, Innate Immunity, Interferon Signaling, NF-kB, TLR Signaling
STAT5B-mRNA	1.32	0.00112	0.0071	Interleukin Signaling
HLA-DQA1-mRNA	1.78	0.00115	0.00724	Adaptive Immunity, Interferon Signaling
HLA-DRA-mRNA	1.68	0.00119	0.00733	Adaptive Immunity, Interferon Signaling
CTNNB1-mRNA	0.682	0.00119	0.00733	Apoptosis, Innate Immunity, VEGF Signaling, Wnt Signaling
CASP8-mRNA	0.924	0.00139	0.0084	Apoptosis, Death Receptor Signaling, Interferon Signaling, TLR Signaling
PTPRC-mRNA	1.21	0.00141	0.0084	Adaptive Immunity
ITGA5-mRNA	1.65	0.00142	0.0084	Extracellular matrix organization
CD99-mRNA	1.1	0.00143	0.0084
IFIT2-mRNA	-3.28	0.00146	0.00845	Interferon Signaling
IFIH1-mRNA	-1.72	0.00148	0.00845	Interferon Signaling
TGFB1-mRNA	0.784	0.00149	0.00845	Extracellular matrix organization
S100A9-mRNA	-2.33	0.00159	0.00895
CEBPB-mRNA	-1.55	0.00163	0.00908	Cellular Stress
PTGS2-mRNA	1.98	0.00166	0.00916	Metabolism
NOTCH2-mRNA	1.26	0.00177	0.00961
IRF3-mRNA	0.74	0.00178	0.00961	Innate Immunity, Interferon Signaling, TLR Signaling
SH2D1A-mRNA	1.32	0.00185	0.00977	Adaptive Immunity
TARP-mRNA	1.2	0.00186	0.00977
IDO1-mRNA	-1.9	0.00188	0.00977	Metabolism
IFI16-mRNA	-0.875	0.00189	0.00977	Innate Immunity
IL10RA-mRNA	1.16	0.0019	0.00977	Interleukin Signaling
BST2-mRNA	-1.25	0.00192	0.00977	Interferon Signaling
PSMB10-mRNA	-0.795	0.00198	0.01	Adaptive Immunity, Apoptosis, Cell Cycle, Fc Receptor Signaling, Interleukin Signaling, MAPK Signaling, Metabolism, NF-kB, VEGF Signaling, Wnt Signaling
ATF2-mRNA	0.597	0.00206	0.0103	TLR Signaling
DDX58-mRNA	-2.03	0.00208	0.0103	Interferon Signaling
HLA-DOB-mRNA	1.75	0.00218	0.0107	Adaptive Immunity
IL1R2-mRNA	-1.68	0.00219	0.0107	Interleukin Signaling
CD7-mRNA	1.26	0.00231	0.0112
SOCS3-mRNA	-2.25	0.00235	0.0113	Adaptive Immunity, Interferon Signaling, Interleukin Signaling
TNFAIP6-mRNA	-2.68	0.00239	0.0113
IRF7-mRNA	-2.09	0.0024	0.0113	Innate Immunity, Interferon Signaling, TLR Signaling
SLAMF6-mRNA	1.31	0.00243	0.0114	Adaptive Immunity
AKT3-mRNA	1.23	0.00248	0.0115	Adaptive Immunity, Apoptosis, Fc Receptor Signaling, VEGF Signaling
CD28-mRNA	1.09	0.00258	0.0118	Adaptive Immunity, Fc Receptor Signaling
HMGB2-mRNA	-0.756	0.00262	0.0119	Apoptosis
RAC1-mRNA	0.718	0.00361	0.0163	Adaptive Immunity, Fc Receptor Signaling, MAPK Signaling, VEGF Signaling, Wnt Signaling
S1PR1-mRNA	0.949	0.00383	0.0171
FOS-mRNA	1.47	0.0039	0.0173	Cellular Stress, Fc Receptor Signaling, TLR Signaling
GNAQ-mRNA	1.5	0.00398	0.0174	Metabolism
SERPING1-mRNA	-3.79	0.00399	0.0174
PYCARD-mRNA	-1.07	0.00418	0.0181
CD74-mRNA	1.37	0.00421	0.0181	Adaptive Immunity
HLA-DPA1-mRNA	1.39	0.00434	0.0185	Adaptive Immunity, Interferon Signaling
EOMES-mRNA	1.27	0.00445	0.0188
CDC42-mRNA	0.874	0.00458	0.0192	Adaptive Immunity, MAPK Signaling, VEGF Signaling
HIF1A-mRNA	-0.711	0.00476	0.0198	Cellular Stress
PECAM1-mRNA	0.972	0.00484	0.02	Extracellular matrix organization
LILRA3-mRNA	-1.59	0.00491	0.0201	Adaptive Immunity
FPR2-mRNA	-1.85	0.00493	0.0201
GZMB-mRNA	-1.6	0.00501	0.0203	Apoptosis
TGFBR2-mRNA	0.905	0.00551	0.0221
ILF3-mRNA	0.337	0.00667	0.0266	Interleukin Signaling
EIF2A-mRNA	0.688	0.00679	0.0269
PTK2-mRNA	1.36	0.00685	0.0269	Apoptosis, Fc Receptor Signaling, Interleukin Signaling, MAPK Signaling, VEGF Signaling
CXCL6-mRNA	0.855	0.0072	0.0281
CD9-mRNA	1.45	0.00731	0.0283
PSMB8-mRNA	-0.702	0.00741	0.0285	Adaptive Immunity, Apoptosis, Cell Cycle, Fc Receptor Signaling, Interferon Signaling, Interleukin Signaling, MAPK Signaling, Metabolism, NF-kB, VEGF Signaling, Wnt Signaling
BCL3-mRNA	-0.988	0.00759	0.029
ARG1-mRNA	-2.95	0.00838	0.0318	Metabolism
GZMA-mRNA	-2.09	0.00857	0.0323
GBP1-mRNA	-2.03	0.00889	0.0333	Interferon Signaling
CD46-mRNA	1.28	0.0094	0.0349	Complement System
TNFSF10-mRNA	-1.63	0.00977	0.0361	Apoptosis, Death Receptor Signaling
IFI44-mRNA	-2.25	0.00986	0.0361
HLA-DPB1-mRNA	1.22	0.0104	0.0379	Adaptive Immunity, Interferon Signaling
PLA2G2A-mRNA	-3.37	0.0106	0.0383	Metabolism
IL2RB-mRNA	0.807	0.0107	0.0383	Fc Receptor Signaling, Interleukin Signaling, MAPK Signaling, VEGF Signaling
HMGN1-mRNA	-0.479	0.011	0.0391
CD44-mRNA	0.902	0.011	0.0391	Extracellular matrix organization, Interferon Signaling, Metabolism
JAK1-mRNA	0.794	0.0112	0.0391	Fc Receptor Signaling, Interferon Signaling, Interleukin Signaling, MAPK Signaling, VEGF Signaling
RHOA-mRNA	0.284	0.0112	0.0391	VEGF Signaling, Wnt Signaling
KLRB1-mRNA	1.08	0.0112	0.0391	Adaptive Immunity
TRAF3-mRNA	-0.506	0.0117	0.0403	Interferon Signaling, NF-kB, TLR Signaling
CD274-mRNA	-1.24	0.0123	0.0422	Adaptive Immunity
MR1-mRNA	-3.04	0.0124	0.0425
MYD88-mRNA	-0.844	0.0127	0.0431	Innate Immunity, Interferon Signaling, Interleukin Signaling, TLR Signaling
CD3E-mRNA	0.709	0.0135	0.0451	Adaptive Immunity
NFIL3-mRNA	-0.981	0.0135	0.0451
FAS-mRNA	-0.833	0.0136	0.0451	Death Receptor Signaling
TMEM173-mRNA	-0.732	0.014	0.0462	Innate Immunity
MAPKAPK2-mRNA	0.467	0.0141	0.0465	Cellular Stress, MAPK Signaling, Metabolism, TLR Signaling, VEGF Signaling
CIITA-mRNA	2.86	0.0144	0.0472	Interferon Signaling
IFIT1-mRNA	-1.72	0.0153	0.0496	Interferon Signaling
IL2RG-mRNA	0.524	0.0159	0.0513	Fc Receptor Signaling, Interleukin Signaling, MAPK Signaling, VEGF Signaling
SLAMF1-mRNA	0.91	0.0166	0.0529
HLA-DRB1-mRNA	1.25	0.0166	0.0529	Adaptive Immunity, Interferon Signaling
RAF1-mRNA	0.755	0.0167	0.0529	Adaptive Immunity, Fc Receptor Signaling, Interleukin Signaling, MAPK Signaling, VEGF Signaling
HFE-mRNA	-2.61	0.0171	0.0541
GNAS-mRNA	0.547	0.0181	0.0569	Metabolism
GNB1-mRNA	0.534	0.0193	0.0599	Metabolism, Wnt Signaling
CD79A-mRNA	1.34	0.0193	0.0599	Adaptive Immunity
CYBB-mRNA	-0.743	0.0199	0.0612	Adaptive Immunity, VEGF Signaling
C2-mRNA	-2.77	0.0199	0.0612	Complement System
CTSC-mRNA	-0.569	0.0208	0.0634	Adaptive Immunity
SIGIRR-mRNA	0.874	0.0213	0.0644	TLR Signaling
FCER1G-mRNA	-0.637	0.0213	0.0644	Fc Receptor Signaling
LY96-mRNA	-1.55	0.0221	0.0664	Apoptosis, TLR Signaling
SLAMF7-mRNA	0.775	0.0224	0.0667	Adaptive Immunity
FCGRT-mRNA	0.945	0.0226	0.0671
ITGAM-mRNA	-1.19	0.0234	0.069	Extracellular matrix organization, TLR Signaling
CD79B-mRNA	1.12	0.0251	0.0737	Adaptive Immunity
ICAM2-mRNA	0.617	0.026	0.0759	Adaptive Immunity, Extracellular matrix organization
CASP3-mRNA	0.627	0.0267	0.0776	Apoptosis, Extracellular matrix organization
DDIT3-mRNA	-1.05	0.0274	0.079
SIRPA-mRNA	1.12	0.0285	0.0818
LAG3-mRNA	-1.92	0.0293	0.0837
TAPBP-mRNA	-0.568	0.0302	0.0859	Adaptive Immunity
FCAR-mRNA	-1.49	0.0311	0.0879
EWSR1-mRNA	0.241	0.0316	0.0889
HMGB1-mRNA	0.398	0.0322	0.0902	Apoptosis, Innate Immunity, Interferon Signaling, TLR Signaling
LCP2-mRNA	0.844	0.0329	0.0917	Adaptive Immunity, Fc Receptor Signaling
LAIR1-mRNA	-0.871	0.0334	0.0926	Adaptive Immunity
CASP1-mRNA	-0.975	0.0378	0.104	Interleukin Signaling
BCL2-mRNA	0.858	0.0384	0.105	Apoptosis
CCR3-mRNA	0.741	0.0407	0.111
REPS1-mRNA	0.411	0.0411	0.112
PSMB9-mRNA	-0.627	0.0418	0.113	Adaptive Immunity, Apoptosis, Cell Cycle, Fc Receptor Signaling, Interleukin Signaling, MAPK Signaling, Metabolism, NF-kB, VEGF Signaling, Wnt Signaling
IGF2R-mRNA	0.789	0.0442	0.119
HLA-DMA-mRNA	1.04	0.0444	0.119
HSH2D-mRNA	-0.87	0.0457	0.122
GZMK-mRNA	1.09	0.0473	0.125
CXCR2-mRNA	1.27	0.0479	0.126
PSMB5-mRNA	-0.481	0.0482	0.126	Adaptive Immunity, Apoptosis, Cell Cycle, Fc Receptor Signaling, Interleukin Signaling, MAPK Signaling, Metabolism, NF-kB, VEGF Signaling, Wnt Signaling
PTPN2-mRNA	-0.251	0.0486	0.127	Interferon Signaling
CAMP-mRNA	-1.1	0.0491	0.128
CDKN1A-mRNA	-0.617	0.0503	0.13	Adaptive Immunity, Cell Cycle, Cellular Stress, Fc Receptor Signaling
CHUK-mRNA	0.386	0.0535	0.138	Adaptive Immunity, Death Receptor Signaling, Fc Receptor Signaling, Innate Immunity, Interferon Signaling, Interleukin Signaling, NF-kB, TLR Signaling
TNFAIP3-mRNA	-0.575	0.0541	0.139	Death Receptor Signaling, Interferon Signaling
MME-mRNA	1.89	0.0549	0.14
MAPK3-mRNA	0.43	0.0553	0.14	Cell Cycle, Cellular Stress, Fc Receptor Signaling, Interferon Signaling, Interleukin Signaling, MAPK Signaling, TLR Signaling, VEGF Signaling
STAT5A-mRNA	0.478	0.0554	0.14	Interleukin Signaling
STAT2-mRNA	-0.862	0.0565	0.142	Interferon Signaling
TLR3-mRNA	-2.18	0.0572	0.143	Apoptosis, Innate Immunity, TLR Signaling
MAP3K5-mRNA	0.486	0.0579	0.144	Cellular Stress, MAPK Signaling
MAP2K4-mRNA	0.808	0.0594	0.147	Cellular Stress, Fc Receptor Signaling, Interleukin Signaling, MAPK Signaling, TLR Signaling
CEACAM1-mRNA	0.917	0.0595	0.147	Extracellular matrix organization
HLA-B-mRNA	0.618	0.0605	0.149	Adaptive Immunity, Interferon Signaling
LILRA5-mRNA	-1.22	0.0611	0.15	Adaptive Immunity
IL1R1-mRNA	-1.01	0.062	0.151	Interleukin Signaling
NFKB1-mRNA	0.361	0.0625	0.152	Adaptive Immunity, Cellular Stress, Fc Receptor Signaling, Innate Immunity, Interferon Signaling, Interleukin Signaling, NF-kB, TLR Signaling
LTF-mRNA	-1.44	0.065	0.157
TAGAP-mRNA	0.87	0.0651	0.157
IFITM1-mRNA	-0.84	0.066	0.158	Adaptive Immunity, Interferon Signaling
TLR6-mRNA	0.826	0.067	0.16	TLR Signaling
CD48-mRNA	0.659	0.069	0.164
TWIST2-mRNA	-1.86	0.0702	0.166
IL6ST-mRNA	0.656	0.0719	0.169	Interleukin Signaling, MAPK Signaling
NFKBIZ-mRNA	0.675	0.0753	0.177	NF-kB
HLA-A-mRNA	1.03	0.0761	0.178	Adaptive Immunity, Interferon Signaling
IL18-mRNA	-0.859	0.0778	0.181	Interleukin Signaling
C1QB-mRNA	-1.32	0.0799	0.185	Complement System
FADD-mRNA	-0.284	0.0824	0.19	Apoptosis, Death Receptor Signaling, Interferon Signaling, TLR Signaling
CISH-mRNA	-2.08	0.0826	0.19
MMP9-mRNA	-1.02	0.0856	0.195	Extracellular matrix organization
POU2F2-mRNA	0.965	0.0867	0.197
IRAK3-mRNA	-0.674	0.0908	0.206	Interleukin Signaling, TLR Signaling
CD38-mRNA	0.398	0.0922	0.208
IRF5-mRNA	-0.671	0.0926	0.208	Interferon Signaling
CD22-mRNA	0.783	0.0972	0.217	Adaptive Immunity
CD82-mRNA	0.531	0.0975	0.217
IFNGR2-mRNA	-0.643	0.0986	0.219	Interferon Signaling
LGALS3-mRNA	0.722	0.1	0.221
GZMH-mRNA	0.804	0.101	0.221
IL9-mRNA	0.723	0.101	0.221	Interleukin Signaling
STAT1-mRNA	-0.672	0.104	0.228	Interferon Signaling, Interleukin Signaling
CLU-mRNA	-1.11	0.106	0.23
MAPK14-mRNA	0.486	0.11	0.239	Cellular Stress, MAPK Signaling, TLR Signaling, VEGF Signaling
JAK3-mRNA	-0.444	0.111	0.239	Fc Receptor Signaling, Interleukin Signaling, MAPK Signaling, VEGF Signaling
BIRC2-mRNA	0.541	0.112	0.24	Apoptosis, Death Receptor Signaling, NF-kB, TLR Signaling
IFNG-mRNA	-2.04	0.114	0.242	Interferon Signaling
CCR7-mRNA	0.966	0.114	0.242
TLR8-mRNA	0.844	0.115	0.245	TLR Signaling
C5aR1-mRNA	-0.528	0.116	0.246	Complement System
RPS6KA5-mRNA	0.513	0.117	0.246	TLR Signaling
TNFSF13B-mRNA	-0.887	0.118	0.247	NF-kB
CD55-mRNA	0.555	0.121	0.252	Complement System
ALOX5-mRNA	-1.66	0.123	0.256	Metabolism
CD83-mRNA	-0.614	0.123	0.256
C10orf54-mRNA	0.531	0.13	0.269
CLEC4A-mRNA	-0.824	0.135	0.278
IL6R-mRNA	0.696	0.14	0.288	Interleukin Signaling, MAPK Signaling
MS4A1-mRNA	0.793	0.141	0.288
CD58-mRNA	0.435	0.143	0.292
MAP4K1-mRNA	0.376	0.148	0.3	MAPK Signaling
CSF1-mRNA	-2.18	0.15	0.303
IDO2-mRNA	-1.75	0.153	0.309	Metabolism
STAT4-mRNA	0.438	0.155	0.31
GPI-mRNA	-0.165	0.156	0.311	Metabolism
GRB2-mRNA	0.269	0.156	0.311	Adaptive Immunity, Fc Receptor Signaling, Interleukin Signaling, MAPK Signaling, VEGF Signaling
NOD2-mRNA	-0.428	0.157	0.311	Interleukin Signaling, TLR Signaling
TNFRSF1B-mRNA	0.351	0.159	0.314	NF-kB
IL17RA-mRNA	0.679	0.164	0.323	Interleukin Signaling
NFE2L2-mRNA	0.36	0.168	0.33
DEFB1-mRNA	-1.58	0.171	0.334
CD96-mRNA	0.697	0.174	0.34	Adaptive Immunity
LILRB2-mRNA	0.573	0.179	0.348	Adaptive Immunity
ARG2-mRNA	-0.733	0.182	0.352	Metabolism
IFNAR1-mRNA	0.692	0.185	0.358	Interferon Signaling
LITAF-mRNA	-0.62	0.187	0.359
HLA-C-mRNA	-3.31	0.19	0.365	Adaptive Immunity, Interferon Signaling
ITGA2B-mRNA	0.85	0.192	0.366	Extracellular matrix organization, Fc Receptor Signaling, Interleukin Signaling, MAPK Signaling, VEGF Signaling
TYROBP-mRNA	0.703	0.196	0.373	Adaptive Immunity
CCR2-mRNA	0.353	0.2	0.379
KIR3DS1-mRNA	-1.38	0.208	0.393
CCL7-mRNA	-1.59	0.216	0.406
BTLA-mRNA	0.482	0.22	0.412	Adaptive Immunity
PLAU-mRNA	-1.77	0.22	0.412
CD36-mRNA	-1.26	0.223	0.415	Adaptive Immunity, Metabolism, TLR Signaling
TAP1-mRNA	-0.443	0.225	0.418	Adaptive Immunity
SELPLG-mRNA	0.374	0.227	0.42
KLRF2-mRNA	-1.45	0.23	0.424
CEACAM6-mRNA	-1.94	0.235	0.432	Extracellular matrix organization
FCGR3-mRNA	0.493	0.24	0.44
MAX-mRNA	0.339	0.242	0.442	Cell Cycle
SYK-mRNA	0.603	0.243	0.443	Adaptive Immunity, Fc Receptor Signaling, Interleukin Signaling
CD8A-mRNA	0.342	0.251	0.455	Adaptive Immunity
IRF4-mRNA	0.279	0.257	0.463	Interferon Signaling
PTGFR-mRNA	-1.42	0.257	0.463
TNFRSF4-mRNA	-1.3	0.258	0.463	NF-kB
TNFSF8-mRNA	0.461	0.262	0.47
ATG5-mRNA	0.26	0.278	0.496	Cellular Stress, Interferon Signaling
PTAFR-mRNA	0.581	0.281	0.5	Interferon Signaling
TLR1-mRNA	0.472	0.283	0.501	TLR Signaling
MKNK1-mRNA	-0.448	0.287	0.507
CCR1-mRNA	-0.493	0.291	0.512
HLA-DMB-mRNA	1.57	0.293	0.514	Adaptive Immunity
CD8B-mRNA	0.391	0.3	0.526	Adaptive Immunity
PTGER4-mRNA	0.348	0.301	0.526
RIPK2-mRNA	-1.08	0.304	0.529	Adaptive Immunity, Interleukin Signaling, TLR Signaling
CD40LG-mRNA	1.49	0.306	0.53	Adaptive Immunity, NF-kB
SHC1-mRNA	-0.128	0.309	0.533	Adaptive Immunity, Fc Receptor Signaling, Interleukin Signaling, MAPK Signaling, VEGF Signaling
KLRC1-mRNA	-1.03	0.309	0.533	Adaptive Immunity
SIGLEC1-mRNA	-1.47	0.311	0.533	Adaptive Immunity
KLRF1-mRNA	1.19	0.311	0.533	Adaptive Immunity
FCGR1A-mRNA	-1.53	0.314	0.536	Adaptive Immunity, Interferon Signaling
KLRC2-mRNA	-1.17	0.315	0.536
F13A1-mRNA	0.641	0.318	0.538
CXCL3-mRNA	-0.648	0.318	0.538
CTSS-mRNA	0.464	0.321	0.542	Adaptive Immunity, Extracellular matrix organization, TLR Signaling
CD19-mRNA	0.963	0.336	0.564	Adaptive Immunity, Fc Receptor Signaling
MAP2K6-mRNA	1.67	0.34	0.57	Cellular Stress, Interleukin Signaling, MAPK Signaling, TLR Signaling
ICAM4-mRNA	1.28	0.343	0.572	Adaptive Immunity, Extracellular matrix organization
CXCR4-mRNA	0.316	0.348	0.579
LTB-mRNA	0.514	0.35	0.581	NF-kB
TIGIT-mRNA	-0.332	0.354	0.586
IFI35-mRNA	-1.62	0.36	0.593	Interferon Signaling
XBP1-mRNA	0.307	0.364	0.597
CSF3R-mRNA	-0.467	0.365	0.597
OAS3-mRNA	-1.31	0.365	0.597	Interferon Signaling
EGR1-mRNA	0.365	0.368	0.598	Interferon Signaling
C1QA-mRNA	-0.949	0.368	0.598	Complement System
LTB4R-mRNA	-1.14	0.369	0.598
LILRA2-mRNA	0.386	0.381	0.616	Adaptive Immunity
CCR5-mRNA	0.26	0.386	0.621
ITGB2-mRNA	0.248	0.388	0.621	Adaptive Immunity, Extracellular matrix organization, TLR Signaling
CD97-mRNA	-0.25	0.388	0.621
RELB-mRNA	-0.248	0.391	0.624	NF-kB
FCGR2A-mRNA	0.386	0.403	0.642
CD59-mRNA	-0.336	0.405	0.643	Complement System
CCR4-mRNA	1.7	0.408	0.645
PAX5-mRNA	1.05	0.409	0.645
GP1BB-mRNA	0.49	0.411	0.647
IRF8-mRNA	0.19	0.419	0.657	Interferon Signaling
LTBR-mRNA	-1.16	0.42	0.657	NF-kB
CCRL2-mRNA	-0.919	0.422	0.657
IL12RB2-mRNA	-0.834	0.422	0.657	Interleukin Signaling
ROCK2-mRNA	-0.207	0.423	0.657	VEGF Signaling
IL33-mRNA	-1.06	0.425	0.657	Interleukin Signaling
PRDM1-mRNA	-0.175	0.428	0.658
TBK1-mRNA	-0.16	0.428	0.658	Innate Immunity, Interferon Signaling, TLR Signaling
PSMC2-mRNA	0.208	0.431	0.66	Adaptive Immunity, Apoptosis, Cell Cycle, Fc Receptor Signaling, Interleukin Signaling, MAPK Signaling, Metabolism, NF-kB, VEGF Signaling, Wnt Signaling
CCL16-mRNA	1.04	0.44	0.671
THBS1-mRNA	0.383	0.44	0.671	Extracellular matrix organization
PDCD1-mRNA	-1.24	0.443	0.674	Adaptive Immunity
NOX1-mRNA	-0.805	0.449	0.68
TGFBI-mRNA	1.77	0.456	0.689
ITLN1-mRNA	1.01	0.457	0.689
BCL6-mRNA	0.243	0.461	0.693
UBE2L3-mRNA	0.196	0.477	0.715	Adaptive Immunity
NFATC2-mRNA	1.99	0.484	0.724	Fc Receptor Signaling
KLRG1-mRNA	0.82	0.485	0.724	Adaptive Immunity
TNFRSF17-mRNA	-1.1	0.49	0.728	NF-kB
LILRB1-mRNA	0.311	0.498	0.738	Adaptive Immunity
IRAK4-mRNA	-0.125	0.517	0.765	Interleukin Signaling, TLR Signaling
RNASEL-mRNA	-0.92	0.523	0.77	Interferon Signaling
ABL1-mRNA	-1.02	0.523	0.77
ZEB1-mRNA	-0.147	0.527	0.773
PTPN6-mRNA	0.192	0.531	0.777	Adaptive Immunity, Interferon Signaling, Interleukin Signaling
IL1RAP-mRNA	-0.306	0.537	0.784	Interleukin Signaling
IL10RB-mRNA	-0.147	0.549	0.799	Interleukin Signaling
BATF3-mRNA	-1.16	0.552	0.799
C1QBP-mRNA	-0.178	0.553	0.799	Complement System
CXCR1-mRNA	0.307	0.555	0.799
CD40-mRNA	-0.29	0.555	0.799	Adaptive Immunity, NF-kB
CEACAM8-mRNA	0.616	0.557	0.8	Extracellular matrix organization
MAP3K7-mRNA	0.947	0.558	0.8	Adaptive Immunity, Death Receptor Signaling, Fc Receptor Signaling, Interleukin Signaling, MAPK Signaling, TLR Signaling, Wnt Signaling
CD5-mRNA	0.884	0.564	0.806
PDCD2-mRNA	-1.11	0.57	0.811
IL1RL1-mRNA	-0.549	0.571	0.811	Interleukin Signaling
NCF4-mRNA	0.215	0.573	0.812	Adaptive Immunity, VEGF Signaling
PPP1R12B-mRNA	0.972	0.579	0.819	Cell Cycle
IFNGR1-mRNA	-0.25	0.585	0.825	Interferon Signaling
ATG12-mRNA	-0.103	0.594	0.836	Cellular Stress, Interferon Signaling
IL29-mRNA	0.857	0.597	0.838	Interleukin Signaling
APP-mRNA	0.196	0.601	0.841	Extracellular matrix organization, Innate Immunity, Interferon Signaling, TLR Signaling
XCR1-mRNA	-0.771	0.604	0.844
MEF2C-mRNA	0.792	0.609	0.848	TLR Signaling
TNFRSF14-mRNA	0.123	0.614	0.853	Adaptive Immunity, NF-kB
ADA-mRNA	0.109	0.617	0.853	Metabolism
RAPGEF2-mRNA	-0.878	0.618	0.853	Fc Receptor Signaling, Interleukin Signaling, MAPK Signaling, VEGF Signaling
IL15-mRNA	-0.821	0.619	0.853	Interleukin Signaling
RAG2-mRNA	-0.621	0.623	0.857	MAPK Signaling
ANP32B-mRNA	0.0492	0.627	0.859
MAPK8-mRNA	-0.865	0.628	0.859	Apoptosis, Cellular Stress, Fc Receptor Signaling, MAPK Signaling, TLR Signaling
TLR5-mRNA	-0.756	0.635	0.866	TLR Signaling
BLK-mRNA	0.674	0.643	0.872	Adaptive Immunity
PTGS1-mRNA	0.779	0.643	0.872	Metabolism
IL13RA1-mRNA	0.219	0.643	0.872	Interleukin Signaling
TOLLIP-mRNA	-0.835	0.648	0.875	Interleukin Signaling
IL1B-mRNA	0.276	0.649	0.875	Interleukin Signaling
TCF4-mRNA	-0.134	0.665	0.895
GFI1-mRNA	-0.602	0.671	0.9
PRF1-mRNA	-0.191	0.676	0.905
MBP-mRNA	0.971	0.679	0.906
CD14-mRNA	-0.175	0.68	0.906	Apoptosis, TLR Signaling
ITGAX-mRNA	0.964	0.687	0.912	Extracellular matrix organization
IL21R-mRNA	0.114	0.69	0.913	Interleukin Signaling
ICOS-mRNA	0.109	0.693	0.913	Adaptive Immunity
NLRP3-mRNA	-0.568	0.693	0.913
IRF1-mRNA	-0.207	0.698	0.913	Interferon Signaling
IL8-mRNA	-0.242	0.699	0.913	Interleukin Signaling
C14orf166-mRNA	0.0511	0.699	0.913
SELL-mRNA	-0.222	0.699	0.913	Adaptive Immunity
C4B-mRNA	-1.21	0.702	0.915	Complement System
KEAP1-mRNA	-0.864	0.707	0.919	Adaptive Immunity
CD163-mRNA	-0.54	0.711	0.921
IL7-mRNA	-0.582	0.717	0.928	Interleukin Signaling
ATG16L1-mRNA	-0.58	0.719	0.928	Cellular Stress
THY1-mRNA	-0.688	0.722	0.929
TRAF5-mRNA	1.58	0.726	0.932
C3AR1-mRNA	-0.655	0.729	0.932	Complement System
PSMD7-mRNA	-0.0583	0.729	0.932	Adaptive Immunity, Apoptosis, Cell Cycle, Fc Receptor Signaling, Interleukin Signaling, MAPK Signaling, Metabolism, NF-kB, VEGF Signaling, Wnt Signaling
CFI-mRNA	-0.676	0.738	0.942	Complement System
STAT3-mRNA	0.102	0.741	0.944	Cellular Stress, Interleukin Signaling
NOD1-mRNA	-0.593	0.747	0.947	Interleukin Signaling, TLR Signaling
ICAM3-mRNA	-0.0937	0.748	0.947	Adaptive Immunity, Extracellular matrix organization
CD2-mRNA	0.873	0.749	0.947
CARD9-mRNA	-0.578	0.751	0.948
JAK2-mRNA	-0.134	0.757	0.952	Fc Receptor Signaling, Interferon Signaling, Interleukin Signaling, MAPK Signaling, VEGF Signaling
FCER1A-mRNA	-0.466	0.764	0.957	Fc Receptor Signaling
TNFSF14-mRNA	0.489	0.765	0.957	NF-kB
TAL1-mRNA	0.46	0.766	0.957
CD86-mRNA	0.803	0.773	0.964	Adaptive Immunity, Fc Receptor Signaling
HDAC4-mRNA	0.456	0.775	0.964
NCR1-mRNA	-0.456	0.782	0.971	Adaptive Immunity
TRADD-mRNA	-0.583	0.784	0.971	Apoptosis, Death Receptor Signaling
SMAD7-mRNA	0.702	0.803	0.977
EGR2-mRNA	-0.299	0.806	0.977
CLEC4E-mRNA	-0.165	0.807	0.977
RUNX1-mRNA	0.633	0.807	0.977
MALT1-mRNA	0.539	0.808	0.977	Adaptive Immunity, Fc Receptor Signaling
TNFSF13-mRNA	0.361	0.809	0.977	NF-kB
NFATC1-mRNA	0.683	0.811	0.977	Fc Receptor Signaling, Wnt Signaling
CR1-mRNA	0.274	0.811	0.977	Complement System
CYSLTR2-mRNA	-0.361	0.812	0.977
MAF-mRNA	0.642	0.815	0.977
KCNJ2-mRNA	-0.15	0.816	0.977
BLNK-mRNA	0.254	0.816	0.977	Adaptive Immunity, Interleukin Signaling
RIPK1-mRNA	0.0655	0.82	0.977	Apoptosis, Death Receptor Signaling, Innate Immunity, Interferon Signaling, TLR Signaling
DOCK9-mRNA	-0.539	0.821	0.977
FCGR2B-mRNA	0.119	0.822	0.977	Adaptive Immunity
CD81-mRNA	0.0427	0.823	0.977	Adaptive Immunity
PSMB7-mRNA	-0.0339	0.825	0.977	Adaptive Immunity, Apoptosis, Cell Cycle, Fc Receptor Signaling, Interleukin Signaling, MAPK Signaling, Metabolism, NF-kB, VEGF Signaling, Wnt Signaling
CXCR3-mRNA	-0.501	0.825	0.977
CD164-mRNA	-0.0645	0.829	0.977
RELA-mRNA	-0.519	0.831	0.977	Adaptive Immunity, Cellular Stress, Fc Receptor Signaling, Innate Immunity, Interferon Signaling, Interleukin Signaling, TLR Signaling
ZAP70-mRNA	0.268	0.833	0.977	Adaptive Immunity
MYC-mRNA	0.0663	0.833	0.977	Cell Cycle, MAPK Signaling, Wnt Signaling
CMA1-mRNA	-0.45	0.834	0.977	Extracellular matrix organization
NUP107-mRNA	0.793	0.835	0.977	Cell Cycle, Cellular Stress, Interferon Signaling, Metabolism
ELK1-mRNA	-0.743	0.835	0.977	TLR Signaling
PDCD1LG2-mRNA	-0.208	0.837	0.977	Adaptive Immunity
CUL9-mRNA	0.67	0.839	0.977
MAPKAPK5-mRNA	0.857	0.841	0.977	Cellular Stress, MAPK Signaling
GNLY-mRNA	-0.0983	0.842	0.977
CD4-mRNA	0.57	0.842	0.977	Adaptive Immunity
BTK-mRNA	0.244	0.849	0.98	Adaptive Immunity, Fc Receptor Signaling, TLR Signaling
C4A-mRNA	-0.422	0.849	0.98	Complement System
CSF2RB-mRNA	-0.0887	0.855	0.984	Fc Receptor Signaling, Interleukin Signaling, MAPK Signaling, VEGF Signaling
MAFG-mRNA	-0.462	0.856	0.985
IL11RA-mRNA	0.8	0.859	0.985	Interleukin Signaling
MAP4K2-mRNA	0.952	0.861	0.985	MAPK Signaling
DAXX-mRNA	-0.751	0.863	0.985
IRAK2-mRNA	0.377	0.866	0.987	Interleukin Signaling, TLR Signaling
TNFSF12-mRNA	0.685	0.869	0.987	NF-kB
FKBP5-mRNA	-0.0541	0.869	0.987
CD1D-mRNA	0.301	0.874	0.988
IKBKG-mRNA	0.262	0.876	0.988	Adaptive Immunity, Death Receptor Signaling, Fc Receptor Signaling, Innate Immunity, Interferon Signaling, Interleukin Signaling, NF-kB, TLR Signaling
AHR-mRNA	-0.341	0.877	0.988
NCAM1-mRNA	-0.298	0.882	0.988	Extracellular matrix organization, Fc Receptor Signaling, Interferon Signaling, Interleukin Signaling, MAPK Signaling, VEGF Signaling
LILRB3-mRNA	-0.235	0.885	0.988	Adaptive Immunity
PRKCB-mRNA	-0.0508	0.886	0.988	Adaptive Immunity, Cell Cycle, VEGF Signaling, Wnt Signaling
IKBKAP-mRNA	0.615	0.887	0.988	NF-kB
CD244-mRNA	0.252	0.888	0.988
TLR2-mRNA	0.0691	0.889	0.988	TLR Signaling
MCL1-mRNA	-0.0477	0.891	0.988
TIRAP-mRNA	0.519	0.894	0.988	TLR Signaling
SKI-mRNA	0.398	0.897	0.988
TLR4-mRNA	-0.0693	0.9	0.988	Apoptosis, TLR Signaling
CCL13-mRNA	-0.237	0.901	0.988
ENTPD1-mRNA	0.204	0.904	0.988
GTF3C1-mRNA	0.368	0.904	0.988
GZMM-mRNA	0.169	0.905	0.988	Complement System
CXCR6-mRNA	0.138	0.906	0.988
SRC-mRNA	0.19	0.912	0.988	Adaptive Immunity, Fc Receptor Signaling, Interleukin Signaling, MAPK Signaling, VEGF Signaling
SMAD3-mRNA	0.413	0.913	0.988
NOTCH1-mRNA	0.328	0.914	0.988
ATG10-mRNA	0.334	0.916	0.988	Cellular Stress
IL12RB1-mRNA	-0.347	0.916	0.988	Interleukin Signaling
CCND3-mRNA	-0.0297	0.92	0.988	Cell Cycle, MAPK Signaling
NEFL-mRNA	-0.107	0.921	0.988	Fc Receptor Signaling, Interleukin Signaling, MAPK Signaling, VEGF Signaling
IFNAR2-mRNA	0.138	0.928	0.988	Interferon Signaling
TAP2-mRNA	-0.235	0.929	0.988	Adaptive Immunity
CR2-mRNA	0.167	0.93	0.988
TNF-mRNA	0.118	0.931	0.988	Death Receptor Signaling, NF-kB
MAP2K1-mRNA	-0.331	0.931	0.988	Fc Receptor Signaling, Interleukin Signaling, MAPK Signaling, TLR Signaling, VEGF Signaling
CYSLTR1-mRNA	0.0286	0.933	0.988
TRAF6-mRNA	0.208	0.936	0.988	Adaptive Immunity, Fc Receptor Signaling, Interferon Signaling, Interleukin Signaling, TLR Signaling
CD53-mRNA	0.0251	0.936	0.988
TRAF2-mRNA	0.269	0.938	0.988	Apoptosis, Death Receptor Signaling, Interferon Signaling, NF-kB
TRAF1-mRNA	0.178	0.938	0.988	Death Receptor Signaling
IKBKE-mRNA	0.439	0.942	0.988	Interferon Signaling, NF-kB, TLR Signaling
PRKCA-mRNA	0.181	0.944	0.988	Cell Cycle, Extracellular matrix organization, Metabolism, VEGF Signaling, Wnt Signaling
FASLG-mRNA	-0.117	0.945	0.988	Death Receptor Signaling, NF-kB
PTGIR-mRNA	0.183	0.946	0.988
TGFB2-mRNA	-0.0735	0.947	0.988	Extracellular matrix organization
TRAF4-mRNA	-0.233	0.948	0.988
B2M-mRNA	-0.0222	0.948	0.988	Adaptive Immunity, Interferon Signaling
LILRA1-mRNA	-0.0622	0.949	0.988	Adaptive Immunity
ATG7-mRNA	0.112	0.95	0.988	Adaptive Immunity, Cellular Stress
TP53-mRNA	0.15	0.952	0.988	Apoptosis, Cell Cycle, Cellular Stress
MEF2A-mRNA	-0.187	0.954	0.988	TLR Signaling
IL21-mRNA	0.0144	0.956	0.988	Interleukin Signaling
BID-mRNA	-0.0188	0.958	0.988	Apoptosis
BCAP31-mRNA	0.207	0.959	0.988	Adaptive Immunity, Apoptosis
ITGA6-mRNA	0.181	0.964	0.991	Extracellular matrix organization
PRKCD-mRNA	0.0538	0.967	0.993	Apoptosis, Interferon Signaling, VEGF Signaling
MEF2D-mRNA	0.105	0.969	0.993
CD24-mRNA	0.0179	0.974	0.995
IRAK1-mRNA	0.169	0.975	0.995	Interleukin Signaling, TLR Signaling
CCR6-mRNA	0.0437	0.979	0.995
CCL4-mRNA	-0.0462	0.98	0.995
IL1A-mRNA	-0.0384	0.981	0.995	Cellular Stress, Interleukin Signaling
BCL10-mRNA	0.049	0.982	0.995	Adaptive Immunity, Fc Receptor Signaling
SMAD5-mRNA	-0.0283	0.984	0.995
TFRC-mRNA	0.0292	0.99	0.995
CFP-mRNA	-0.00411	0.991	0.995	Complement System
CLEC7A-mRNA	-0.0169	0.991	0.995
IKZF2-mRNA	-0.00251	0.993	0.995
NFKB2-mRNA	0.0329	0.993	0.995	Innate Immunity, Interferon Signaling, Interleukin Signaling, NF-kB, TLR Signaling
IL4R-mRNA	0.00136	1	1	Interleukin Signaling

## Sheet: Each Group All
	EARLY CONTROL	EARLY CONTROL	MID CONTROL	MID CONTROL	LATE CONTROL	LATE CONTROL	EARLY FATAL -3 GROUP	EARLY FATAL -3 GROUP	MID FATAL -3 GROUP	MID FATAL -3 GROUP	LATE FATAL -3 GROUP	LATE FATAL -3 GROUP	EARLY FATAL -5 GROUP	EARLY FATAL -5 GROUP	MID FATAL -5 GROUP	MID FATAL -5 GROUP	LATE FATAL -5 GROUP	LATE FATAL -5 GROUP	EARLY SURVIVOR -3 GROUP	EARLY SURVIVOR -3 GROUP	MID SURVIVOR -3 GROUP	MID SURVIVOR -3 GROUP	LATE SURVIVOR -3 GROUP	LATE SURVIVOR -3 GROUP	EARLY SURVIVOR -5 GROUP	EARLY SURVIVOR -5 GROUP	MID SURVIVOR -5 GROUP	MID SURVIVOR -5 GROUP	LATE SURVIVOR -5 GROUP	LATE SURVIVOR -5 GROUP	EARLY SURVIVOR -7 GROUP	EARLY SURVIVOR -7 GROUP	MID SURVIVOR -7 GROUP	MID SURVIVOR -7 GROUP	LATE SURVIVOR -7 GROUP	LATE SURVIVOR -7 GROUP
PROBE	expression fold-change	expression p-value	expression fold-change	expression p-value	expression fold-change	expression p-value	expression fold-change	expression p-value	expression fold-change	expression p-value	expression fold-change	expression p-value	expression fold-change	expression p-value	expression fold-change	expression p-value	expression fold-change	expression p-value	expression fold-change	expression p-value	expression fold-change	expression p-value	expression fold-change	expression p-value	expression fold-change	expression p-value	expression fold-change	expression p-value	expression fold-change	expression p-value	expression fold-change	expression p-value	expression fold-change	expression p-value	expression fold-change	expression p-value
ABCB1	1		1		1		1.28	0.311837	1		1		1		1		1		1		1		1		1		1		1		1		1		1
ABCF1	1.13	0.299558	-1.61	0.454204	1.87	0.0213541	-1.1	0.545113	1.04	0.812648	-1.22	0.305193	1.02		1.32		1.28		1.24		1.71		1.43		1.21	0.0922528	1.2	0.105531	-1.01	0.92799	-1.09	0.571625	1.01	0.967143	1.08	0.608668
ABL1	1		1		1.14	0.42265	1		1.06	0.391002	1.71	0.5	1		1		1		1		1		1.56		1.01	0.391002	1		1		1		1		1
ADA	1.07	0.792457	-2.07	0.363263	1.23	0.480762	-1.04	0.869673	-1.21	0.454912	2.14	0.0546896	1.09		-1.44		1.48		1.08		1.46		1.83		1	0.990328	-1.05	0.671486	-1.08	0.540159	1.01	0.977904	1.01	0.966828	1.44	0.216068
AGER	1		1		1		1		1		1		1		1		1		1		1		1		1		1		1		1		1		1
AHR	-1.58	0.11556	1.23	0.812571	-1.24	0.365241	-1.15	0.293247	-2.06	0.185325	1.84	0.40665	-1.39		-2.13		-1.2		1.7		-2.91		-1.18		-1.26	0.218152	-1.22	0.257996	-1.32	0.145384	-1.18	0.414968	-1.88	0.0447612	-1.37	0.046296
AICDA	1		1		1		1		1.09	0.391002	1.95	0.5	1		1		1		1		1		1		1		1		1		1.05	0.373901	1		1
AIRE	1		1		1.13	0.42265	1		1.09	0.391002	1.71	0.5	1		1		1		1		1		1.51		1		1		1		-1.03	0.373901	1.04	0.649207	1.02	0.730539
AKT3	-1.01	0.921285	-1.07	0.694735	-2.66	0.0227231	-1.31	0.135582	-1.43	0.0431249	-2.71	0.331751	-1.17		-1.29		-3.43		-1.17		-1.64		-1.8		-1.01	0.953149	-1.17	0.514118	-1.08	0.630614	1.22	0.353927	-1.11	0.659707	1.1	0.658321
ALAS1	-1.08	0.746401	-1.27	0.470805	1.52	0.0101594	1.24	0.278324	1.53	0.0539318	-1.28	0.773197	1.28		1.22		2.16		2.11		1.37		1.09		1.14	0.425683	-1.17	0.259644	-1.58	0.0490155	1.05	0.848603	1.15	0.500095	-1.48	0.0553495
ALOX12	1		1		1		1		1		1		1		1		1		1		1		1		1		1		1		1		1		1
ALOX15	-1.29	0.610089	-1.86	0.484638	-6.47	0.00936379	-1.39	0.36126	-3.23	0.00654931	-3.9	0.00809231	2.3		-1.76		-1.07		-3.8		-3.8		-3.8		1.29	0.581575	1.83	0.234902	2.4	0.100706	1.19	0.734864	1.2	0.668968	1.3	0.592788
ALOX5	1.32	0.447797	1.51	0.439976	2.83	0.216082	2.31	0.0286002	4.48	0.00304068	1.21	0.689595	3.07		7.86		4.39		3.01		6.88		2.74		1.33	0.453821	-1.17	0.454629	-1.1	0.651873	-1.43	0.290351	-1.13	0.796245	-1.66	0.149923
ANP32B	-1.28	0.242071	-1.11	0.56687	1.6	0.0310432	-1.46	0.034281	-1.04	0.787641	1.5	0.0299814	-1.12		-1.05		2.12		-1.5		-1.36		1.94		-1.03	0.758785	-1.08	0.511906	-1.06	0.418408	-1.08	0.701955	-1.04	0.856371	1.22	0.34008
APOE	1		2.88	0.291137	4.21	0.00394915	1		1.59	0.161834	1.38	0.5	1		1		3.59		1		1		1		1		1		1		1		1		1
APP	1.01	0.95817	1.39	0.500247	1.42	0.0941664	1.05	0.642347	1.35	0.087377	1.25	0.657282	1.44		2.16		2.02		1.32		1.54		1.36		-1.08	0.693088	-1.15	0.460088	-1.16	0.569994	-1.13	0.619669	-1.22	0.463956	1.17	0.620075
AREG	1		1		1.15	0.42265	1		1		1.64	0.5	1		1		1.22		1		1		1.29		1		1		1		1		1		1
ARG1	1		2.77	0.286399	2.98	0.0947143	1		1.91	0.14364	5.4	0.18814	1		1		8.47		1		1		2.47		1		1		1		1		1		1
ARG2	1.21	0.794811	4.73	0.0100493	1.38	0.423115	2.77	0.0438844	2.79	0.0495181	-2.86	0.386219	3.68		3.73		1.88		3.78		4.52		2.66		-1.08	0.824486	-1.19	0.600396	-1.32	0.356716	1.01	0.980023	-1.06	0.929712	-2.12	0.209706
ARHGDIB	-1.4	0.183225	-1.68	0.17506	-1.4	0.236782	-1.87	0.00420203	-2.13	0.00289288	-1.38	0.318974	-1.41		-1.13		-1.41		-1.25		-1.76		-1.01		1.03	0.80434	-1.19	0.334517	-1.14	0.313765	-1.41	0.00526685	-1.38	0.0683501	-1.28	0.0735458
ATF2	1.02	0.905071	1.21	0.491951	-1.21	0.254125	-1.1	0.274463	-1.2	0.0504967	-1.55	0.285429	1.1		-1.19		-1.04		1.21		-1.04		-1.02		-1.03	0.75907	-1.15	0.163135	-1.17	0.124047	-1.25	0.0156892	-1.2	0.0859043	-1.25	0.00252102
ATG10	-1.04	0.640976	-1.11	0.18994	-1.06	0.40855	1.41	0.17513	-1.26	0.161832	-1.26	0.161832	-1.04		-1.04		-1.04		2.22		1.47		-1.13		-1.1	0.52089	1.03	0.860948	-1.2	0.187111	-1.14	0.396217	-1.18	0.288478	-1.14	0.380792
ATG12	-1.11	0.641999	1.13	0.603072	1.15	0.27168	1.31	0.00745085	1.12	0.332232	1.06	0.881241	1.14		1.46		1.13		1.6		1.87		1.28		1.05	0.625907	-1.06	0.584941	-1.14	0.410832	-1.04	0.803806	-1.02	0.862289	-1.15	0.307202
ATG16L1	-1.06	0.296733	-1.06	0.276821	1.12	0.379025	-1.1	0.168959	1.07	0.710388	2.32	0.532968	1		1		1.28		1		1		1.72		-1.14	0.522192	-1.01	0.957009	-1.24	0.309441	-1.01	0.958445	-1.03	0.765936	-1.05	0.672835
ATG5	1	0.979109	-1.53	0.380134	1.2	0.365598	1.15	0.321921	1.11	0.321227	-2.56	0.144297	1.24		1.38		1.47		1.34		1.35		1.67		-1.17	0.350928	-1.16	0.290217	-1.24	0.0975159	1.28	0.0657506	1.11	0.34022	1.11	0.388588
ATG7	-1.33	0.269245	-1.42	0.327771	-1.37	0.198234	1.21	0.201313	1.31	0.214992	-1.4	0.553591	1.7		-1.61		-3.1		1.47		1.88		-1.09		-1.02	0.951316	1.14	0.608031	-1.21	0.599281	-1.4	0.244177	-1.16	0.621703	-1.75	0.0640351
ATM	-1.18	0.55229	-1.46	0.0800915	-2.27	0.0135237	-1.67	0.0338387	-2.11	0.0108398	-1.6	0.546611	-1.68		-3.66		-3.34		-1.37		-3		-1.13		-1.2	0.207059	-1.03	0.841131	-1.22	0.150655	1.16	0.628036	-1.22	0.582574	1.14	0.652506
B2M	1.54	0.274945	2.12	0.0782181	1.25	0.293788	2.35	0.0003297	1.47	0.10051	-1.94	0.130824	1.1		-1.06		-2.36		3.27		2.21		-1.08		-1.03	0.810501	-1.07	0.453134	-1.4	0.0202807	-1	0.993017	-1.02	0.909495	-1.62	0.0246377
B3GAT1	1		1		1		1		1.12	0.391002	1.81	0.5	1		1		1		1		1		1.08		1		1		1		1		1		1
BAD	1		1		1.04	0.42265	1		1		1		1		1		1.22		1		1		1		1		1		1		1.05	0.373901	1		1
BATF	-1.04	0.926238	4.17	0.0810228	4.12	0.0204393	2.48	0.0221152	4.24	3.36e-05	2.53	0.055894	4.11		5.16		3.15		2.66		6.29		3.9		1.25	0.383191	-1.13	0.599586	-1.18	0.514069	1.03	0.899095	1.6	0.16353	-1.06	0.822869
BATF3	1.59	0.368062	1.41	0.468355	3.36	0.00282594	2.93	0.0129715	2.17	0.0158886	2	0.280173	4.5		2.87		1.78		5.91		5.51		3.31		1.08	0.301158	1.1	0.391002	1.02	0.391002	1.01	0.954819	1.15	0.592339	-1.15	0.172022
BAX	-1.04	0.633087	1.01	0.942681	1.59	0.00621837	1.04	0.82409	1.26	0.167641	2.11	0.0582982	-1.61		1		1.75		1.3		1.43		1.76		-1.03	0.809081	-1.11	0.334667	-1.18	0.135204	1	0.999919	-1.1	0.61071	1.05	0.810039
BCAP31	1.35	0.395823	-1.37	0.430957	1.15	0.665243	1.14	0.52499	-1.05	0.877576	1.59	0.211468	-2.01		1.67		-1		-1.07		1.59		1.51		-1.17	0.333316	-1.03	0.857605	-1.07	0.69077	-1.13	0.42438	-1.43	0.175519	-1.16	0.309917
BCL10	1.34	0.348433	2.49	0.0742323	1.5	0.209939	1.21	0.205836	1.41	0.0815781	1.04	0.967916	1.27		1.54		-1.4		2.2		2.2		1.47		1.14	0.430979	-1.11	0.567665	-1.59	0.175158	-1.09	0.49265	-1.02	0.85659	-1.16	0.264856
BCL2	-1.19	0.556948	-1.27	0.288515	-2.07	0.0286643	-1.8	0.0733892	-1.24	0.534272	-1.91	0.721237	-1.48		-1.26		-1.95		-1.58		-2.19		-1.19		-1.22	0.197606	-1.22	0.101419	-1.33	0.0188875	1.2	0.364583	1.08	0.810728	1.43	0.0937423
BCL2L1	-1.29	0.504357	-1.08	0.901675	-7.15	0.00145993	-1.2	0.604339	-3.44	0.0101182	-5.32	0.00515036	1.59		-1.95		-4.7		-5.13		-5.86		-9.29		1.46	0.491855	2.11	0.16864	2.34	0.1203	1.18	0.634114	1.21	0.506181	1.48	0.227635
BCL2L11	1.08	0.671598	-2.12	0.20367	-1	0.991648	-1.4	0.0646556	-1.56	0.00154051	-1.13	0.118185	-1.57		-1.46		-1.56		-1.02		-1.7		2.3		1.05	0.707107	1.01	0.914926	-1.07	0.610599	-1.22	0.0629789	-1.21	0.122684	1.15	0.0483711
BCL3	1.23	0.594653	2.49	0.101945	2.04	0.100899	1.3	0.204861	1.27	0.216097	2.68	0.182103	4.84		1.81		1.07		2.19		1.57		1.08		1.07	0.852127	-1.03	0.915174	-1.71	0.216366	-1.32	0.522991	1	0.995123	-1.67	0.250963
BCL6	1.05	0.907692	2.17	0.184466	-1.34	0.344012	1.65	0.0650305	1.05	0.819014	-1.3	0.5985	2.76		2.39		-1.41		2.39		1.8		1.05		1.06	0.842969	-1.14	0.629867	-1.27	0.420411	-1.49	0.353337	-1.1	0.8341	-1.95	0.126362
BID	1.32	0.404962	1.65	0.168956	1.68	0.029875	1.46	0.0723459	1.65	0.0450798	-2.12	0.0563832	1.41		2.1		-1.14		1.82		2.55		1.44		1.11	0.163159	-1.06	0.421448	-1.18	0.0417361	-1.05	0.808137	1.09	0.669513	-1.18	0.327949
BIRC2	-1.12	0.570738	1.86	0.0457901	-1.44	0.137012	-1.06	0.637423	1.01	0.967813	-2.81	0.202551	1.34		1.19		-1.11		-1.06		-1.4		-2.17		-1.02	0.873345	-1.07	0.516472	-1.16	0.179576	-1.17	0.176212	-1.15	0.154354	-1.27	0.0147201
BLK	-1.2	0.402479	-1.26	0.306551	1.01	0.971677	-1.66	0.0904538	-1.13	0.68997	-1.52	0.136674	-1.1		2.52		-1.1		1		1		1		-1.34	0.49179	-1.24	0.587761	-1.48	0.354413	-1.02	0.937763	-1.02	0.947701	1.15	0.613295
BLNK	1.19	0.575537	-1.12	0.796199	1.41	0.520839	1.02	0.961049	-1.07	0.898121	-1.47	0.405343	-1.3		-1.3		1.13		1.67		1		1		-1.38	0.408171	-1.02	0.955323	-1.39	0.356379	1.08	0.759931	-1.36	0.334062	-1.28	0.381238
BST2	3.06	0.226026	6.16	0.0395294	4.14	0.00206772	5.38	0.00120413	4.66	0.00087159	2.66	0.16472	6.7		7.03		4.18		4.77		5.05		3.29		1.45	0.104409	1.1	0.695331	-1.03	0.894173	1.39	0.0875813	1.96	0.0356455	1.19	0.364694
BTK	1.08	0.604499	-1.27	0.524085	-1.18	0.594696	1.34	0.119005	1.21	0.115635	-2.74	0.00615964	1.28		2.04		1.17		2.52		2.33		-1.09		-1.48	0.0924406	-1.25	0.250424	-1.93	0.0897943	1.06	0.83466	1.11	0.735907	-1.01	0.968806
BTLA	-1.32	0.280007	-1.27	0.334147	-2.07	0.175042	-1.44	0.312387	-1.56	0.27082	1.06	0.923432	-4.53		-1.63		-1.22		-1.08		-1.64		1.33		-1.33	0.356047	-1.3	0.422764	-1.22	0.462562	-1.09	0.819123	-1.4	0.437635	-1.54	0.303394
C10orf54	-1.03	0.939726	1.1	0.711754	-1.78	0.219302	1.17	0.309439	-1.19	0.386988	-1.84	0.115891	1.53		1.16		-1.79		1.96		1.38		1.06		1.19	0.519541	-1.04	0.871196	-1.19	0.520897	-1.33	0.397251	-1.3	0.456348	-1.64	0.146307
C14orf166	-1.06	0.708223	1.28	0.271803	1.62	0.0483044	1.19	0.251924	1.24	0.242884	1.27	0.305658	-1.29		-1.13		1.41		1.42		1.3		1.46		-1.17	0.25701	-1.07	0.198292	-1.11	0.151459	1.22	0.303412	1.04	0.824966	-1.01	0.960161
C1QA	-1.22	0.512411	-1.28	0.42265	-1.19	0.569869	1.56	0.26816	1.05	0.867776	1.28	0.668677	1		4.03		1		1		3.08		2.21		1		1		1		-1.04	0.815307	1.24	0.421021	1.02	0.916296
C1QB	1.1	0.844536	-1.46	0.42265	1.07	0.888977	1.71	0.285576	1.59	0.230736	4.28	0.163999	1		3.26		1		1		4.43		1.34		1		1		1		-1.13	0.729858	1.12	0.787526	1.32	0.501077
C1QBP	-1.2	0.308634	1.1	0.572585	2.34	0.042478	1.12	0.476165	1.05	0.702965	2.86	0.0084767	-1.05		-1.27		2.68		-1.65		-1.7		1.12		-1.02	0.927748	1.08	0.75772	1.14	0.672987	1.14	0.550168	1.03	0.875763	1.02	0.934697
C1R	1		1		1		1		1		1		1		1		1		1		1		1		1		1		1		1		1		1
C1S	1		3.51	0.244876	2.23	0.0524656	1		1.3	0.391002	1		1		1		3.23		1		1		1		1		1		1		1		1		1
C2	1.43	0.42265	1		3.44	0.0269588	5.31	0.00184474	5.68	0.00055273	5.42	0.0266754	4.3		10.26		7.92		3.85		8.85		3.98		1		1		1		1.1	0.373901	1.6	0.178378	1
C3	1		2.85	0.216555	3.34	0.0127792	1		1.51	0.391002	4.37	0.0516329	1		1		3.72		1		1		1.67		1		1		1		1		1		1
C3AR1	1		1		1.47	0.210326	1.19	0.379555	1.11	0.391002	1.22	0.5	1		2.49		1.89		1		1.82		1		1		1		1		1		1		1
C4A	1.42	0.298366	1.62	0.370068	2.05	0.0133641	1.21	0.519889	2.01	0.00960753	-1.1	0.816478	2.51		2.68		1.35		2.43		2.46		1.98		1.11	0.738323	-1.08	0.787988	-1.12	0.708137	1.31	0.28667	1.35	0.431326	-1.14	0.577125
C4B	1		2.23	0.316527	1.77	0.0677901	1.31	0.273764	2.18	0.048272	1.77	0.5	1		2.01		1.28		1.67		2.13		1.67		1		1		1		1		1		1
C4BPA	1		3.44	0.241984	2.53	0.0621696	1		1.85	0.235788	6.32	0.0795354	1		1		8.89		1		1		1.94		1		1		1		1		1		1
C5	1		1.25	0.42265	1.17	0.42265	1.06	0.391002	1.31	0.185822	2.45	0.5	1		1		1		1		1		2.04		1		1		1	0.391002	1		1		1
C5AR1	-1.2	0.65688	1.82	0.0442578	1.49	0.239556	1.12	0.714794	1.65	0.136104	1.05	0.86215	2.16		2.27		1.68		1.67		2.15		1.83		1.51	0.118036	1.01	0.978836	-1.1	0.676593	-1.44	0.433678	-1.23	0.670248	-1.62	0.294564
C6	1		1		1		1		1		1.4	0.5	1		1		1		1		1		1		1		1		1		1		1		1
C7	1		1		1		1		1		1.56	0.5	1		1		1		1		1		1		1		1		1		1		1		1
C8A	1		1		1		1		1		1		1		1		1		1		1		1		1		1		1		1		1		1
C8B	1		1.91	0.42265	1.15	0.386405	1		1		1.19	0.5	1		1		1		1		1		1		1		1		1		1		1		1
C8G	1		1		1		1		1		1		1		1		1		1		1		1		1		1		1		1		1		1
C9	1		4.2	0.222386	3.19	0.064324	1		1.72	0.303225	2.07	0.5	1		1		7.8		1		1		1.45		1		1		1		1		1		1
CAMP	-1.18	0.780158	2.49	0.0818145	1.68	0.471541	1.37	0.215649	1.67	0.154849	-1.09	0.923288	1.49		1.89		3.71		2.15		2.42		-1.02		-1.09	0.840453	-1.4	0.282294	-1.77	0.152218	-1.56	0.331568	-1.51	0.428496	-2.17	0.111608
CARD9	1.11	0.829716	1.05	0.914603	1.11	0.832153	1.63	0.091253	1.43	0.145115	-1.09	0.911849	1.6		3.35		2.03		2.32		3.4		2.04		1.32	0.300125	-1.02	0.933242	-1.19	0.534642	-1.34	0.170571	-1.4	0.337752	-1.45	0.132921
CASP1	2.56	0.26062	4.69	0.0175531	1.2	0.641549	4.75	0.00092542	2.4	0.0413709	-1.31	0.503155	6.57		5.24		1.74		7		5.85		2.22		1.32	0.264761	1.12	0.692564	-1.13	0.689572	-1.01	0.969066	1.63	0.168413	-1.43	0.132334
CASP10	1.62	0.296538	-1.01	0.42265	-1.01	0.42265	2.15	0.0027351	1.09	0.705534	-1.11	0.391002	3.44		2.11		1		3.43		2.37		1.13		1		1		1	0.391002	-1.04	0.787682	-1.02	0.891833	-1.13	0.325859
CASP2	-1.2	0.355169	-2.06	0.17735	-1.11	0.649006	-1.4	0.138385	-1.66	0.00754217	-1.03	0.924016	1.04		-1.28		-1.03		-1.37		-1.58		1.06		-1.27	0.0913697	-1.12	0.400759	-1.09	0.552631	-1.22	0.42168	-1.45	0.31934	1.16	0.403833
CASP3	-1.17	0.323666	-1.12	0.730163	-1.37	0.26067	-1.3	0.362048	-1.17	0.560655	-1.62	0.189509	1.06		1.53		1.15		1.4		1.11		-1.08		1.11	0.658984	-1.12	0.566562	-1.32	0.314981	-1.15	0.674719	-1.13	0.709729	-1.08	0.793628
CASP8	1.01	0.950816	-1.12	0.629585	-1.89	0.0759435	-1.11	0.372782	-1.39	0.0189535	-1.53	0.147759	1.41		-1.1		-3.29		1.53		1.53		-1.05		1.05	0.709297	-1.08	0.502572	-1.08	0.520768	-1.14	0.133908	-1.02	0.861965	-1.3	0.00575419
CCBP2	1		1		1		1		1		1.36	0.5	1		1		1		1		1		1		1		1		1		1		1		1
CCL1	1		1		1		1		1		1.84	0.5	1		1		1		1		1		1.13		1		1		1		1		1		1
CCL11	1		1		1		1		1		1		1		1		1		1		1		1		1		1		1		1		1		1
CCL13	1.52	0.479296	1.38	0.532773	1.01	0.971358	-1.04	0.391002	1.3	0.233164	1.12	0.594704	2.82		3.36		1.22		1		1		1.51		1.19	0.184676	1.09	0.391002	1		1		1.24	0.273518	1.05	0.373901
CCL15	1		1		1		1.04	0.391002	1		1.65	0.5	1		1		1.71		1		1		1		1		1		1		1		1		1
CCL16	-1.15	0.42265	1	0.998269	1.22	0.593893	-1	0.391002	1.16	0.395083	-1	0.391002	4.05		2.11		1.71		1		1		1.45		1.52	0.19863	-1.22	0.391002	-1.07	0.766036	-1.09	0.445994	1.07	0.689409	1.4	0.109386
CCL17	1		1		1		1		1		1		1		1		1		1		1		1		1		1		1		1		1		1
CCL18	1		1		1		1		1		1		1		1		1.77		1		1		1		1		1		1		1		1		1
CCL19	1		1		1.39	0.42265	1.25	0.391002	1.86	0.0670845	1.46	0.5	1		2.97		2.56		1		1		1.51		1		1		1		1		1		1
CCL2	1		3.07	0.190239	13.55	0.0611518	1		8.55	0.00019983	3.56	0.100545	1		1		2.38		1		1.98		1.4		1		1		1		1		1		1
CCL20	1		1		4.35	0.242329	1		1		1		1		1		1		1		1		1		1		1		1		1		1		1
CCL21	1		1		1.06	0.42265	1		1.25	0.391002	1.48	0.5	1		1		1		1		1		1.24		1		1		1		-1.04	0.373901	-1.04	0.373901	-1.04	0.373901
CCL22	1		1.55	0.42265	1		1		1.3	0.391002	1.24	0.5	1		1		1		1		1		1.08		1		1		1		1		1		1
CCL23	1		3.08	0.42265	11.44	0.0176734	1		61.26	0.0005703	6.44	0.00130293	1		23.68		45.2		1		33.99		26.41		1		1		1		1		1		1.05	0.373901
CCL24	1		1		1		1		1		1		1		1		1		1		1		1		1		1		1		1		1		1
CCL26	1		1		1		1		1		1		1		1		1		1		1		1		1		1		1		1		1		1
CCL3	-1.34	0.639923	9.96	0.0198181	40.75	0.0330956	-1.69	0.123698	8.68	4.14e-05	8.28	0.0943112	2.1		1.6		9.86		-1.05		3.73		1.26		-1.16	0.622836	-1.26	0.510478	-1.28	0.418908	-2.06	0.062007	-2.41	0.033336	-1.19	0.608906
CCL4	1.16	0.356271	-1.04	0.42265	1.03	0.726972	-1.7	0.0834565	-1.33	0.323585	1.02	0.97498	1		1		1		-1.82		-1.82		1.04		1.07	0.697163	-1.18	0.21559	-1.1	0.477619	1.09	0.671143	-1.07	0.727626	1.19	0.370529
CCL5	1.16	0.335597	-1.92	0.00782012	-3.55	0.0317432	-1.56	0.149091	-2.22	0.00042019	-1.08	0.777543	-1.39		1.29		-2		-1.36		-1.81		1.26		1.08	0.618968	1.05	0.865266	1.01	0.957448	1.18	0.443917	-1.31	0.390067	1.71	0.0316911
CCL7	1		1.44	0.42265	1.24	0.23282	1		1.72	0.0577839	2.56	0.5	1		1		1		1		1.66		1.45		1		1		1		1		1		1
CCL8	1.84	0.42265	1		1.85	0.42265	1		1		1		1		1		1		1		1		1		1		1		1		1		1		1
CCND3	1.46	0.178709	1.48	0.070551	1.04	0.790684	1.41	0.074795	2.15	0.00082538	-1.01	0.914703	1.51		2.62		1.1		1.74		2.38		1.6		1.01	0.933621	-1.04	0.81038	-1.21	0.243715	-1.14	0.232421	-1.03	0.794828	1.1	0.406322
CCR1	1.07	0.933544	2.12	0.303934	1.86	0.385551	1.46	0.369696	1.34	0.389516	1.39	0.392869	3.09		2.6		1.59		2.53		-1.11		1.03		-1.18	0.595078	-1.05	0.842873	-1.38	0.406264	-1.93	0.173811	-2.52	0.0303069	-2.52	0.0539442
CCR10	1		1		1		1		1		1.22	0.5	1		1		1		1		1		1		1		1		1		1		1		1
CCR2	-1.18	0.621775	1.46	0.171221	1.37	0.213427	1.82	0.103261	-1.1	0.668349	1.33	0.288076	2.13		2.54		2.48		2.7		2.04		3.95		1.35	0.156552	1.26	0.155946	1.24	0.293584	-1.3	0.140252	-1.02	0.879927	1.17	0.200001
CCR3	-1.54	0.369154	-2.99	0.126405	-3.19	0.0445677	-4.86	0.0117882	-3.22	0.0182969	-1.56	0.212576	-3.33		-1.12		-1.01		-1.76		-3.84		1.28		1.19	0.681178	-1.06	0.886976	-1.5	0.439007	-1.16	0.383627	-1.19	0.611726	1.49	0.0889487
CCR4	-1.08	0.447984	-2.06	0.300172	-4.03	0.00592767	-1.35	0.279623	-2.75	0.00685269	-2.19	0.402164	1.09		-1.31		-4.51		-1.6		-1.94		-2.48		-1.03	0.81738	-1.02	0.884261	-1.02	0.74758	-1.12	0.681762	-1.06	0.833815	-1.14	0.602274
CCR5	1.37	0.224071	-1.3	0.53405	1.48	0.14048	-1.33	0.439521	-1.05	0.845267	3.12	0.017153	2.34		-1.47		3.56		-1.26		-1.46		2.83		1.6	0.0398773	1.21	0.282282	1.62	0.0427753	1.15	0.694856	1.37	0.436564	2.32	0.0114599
CCR6	-1.08	0.680042	-1.25	0.184107	1.07	0.747258	-1.24	0.0920079	-1.27	0.0726409	1.42	0.66022	1		1		1		1		1		1		-1.12	0.438419	-1.31	0.0734544	-1.31	0.0734544	-1.06	0.812603	-1.07	0.791463	-1.21	0.382302
CCR7	-1.31	0.366573	-2.15	0.291136	-1.36	0.611353	-1.67	0.0624819	-1.01	0.978717	-2.57	0.36873	-1.17		-2.31		-4.88		-1.26		-2.62		-1.95		-1.2	0.496514	-1.24	0.4565	-1.36	0.264086	-1.25	0.554551	-1.29	0.516943	-1.11	0.779251
CCR8	1		1		1.14	0.42265	1		1		2.51	0.5	1		1		1		1		1		2.26		1		1		1		1		1		1
CCRL1	1		1		1		1		1.16	0.391002	6.35	0.152687	1		1		1		1		1		2.53		1		1		1		1		1		1
CCRL2	2.73	0.119341	7.16	0.0417961	1.45	0.228342	3.81	0.00073687	2.74	0.0467632	-1.7	0.293645	3.9		3.96		-2.12		4.5		6		1.25		1.43	0.161209	1.14	0.620443	1.18	0.604359	-1.13	0.773071	1.54	0.382895	-1.93	0.123896
CD14	-1.85	0.00379717	1.05	0.86689	1.28	0.374048	-1.96	0.0234291	1.31	0.329211	-1.44	0.47305	-1.49		1		-2.6		-1.03		-1.06		-1.79		-1	0.986691	1.06	0.844601	-1.23	0.505466	-1.6	0.0939097	-1.55	0.149266	-1.94	0.0436912
CD160	1		1		1.69	0.186408	1		1.2	0.391002	2.66	0.5	1		1		2.25		1		1		2.04		1		1		1		1		1		1
CD163	1.32	0.700579	-1.12	0.847133	-2.17	0.026816	3.29	0.0562013	-1.22	0.633838	1.29	0.676042	1.62		3.28		2.52		4.47		4.91		1.83		1.01	0.975134	-1.1	0.785622	-1.16	0.709526	-1.9	0.0283086	-1.51	0.309475	-2.34	0.00489643
CD164	1.57	0.401968	2.69	0.0693478	1.44	0.00268637	1.39	0.0150656	1.67	0.00886604	-1.72	0.0725672	2.12		1.77		1.28		1.42		1.85		1.45		1.27	0.195972	-1.13	0.492024	-1.01	0.964054	-1.19	0.136398	-1.03	0.862841	-1.36	0.0541307
CD19	-1.11	0.809593	-1.68	0.243366	-1.11	0.810379	-1.6	0.34838	-1.48	0.445199	-1.79	0.280461	-2.42		-2.42		-2.42		1		1		1		-1.29	0.545013	-1.22	0.625994	-1.33	0.464264	-1.02	0.947944	-1.35	0.49104	1.05	0.887287
CD1A	-1.44	0.105777	-1.44	0.105777	-1.44	0.105777	-1.23	0.433598	-1.64	0.0653034	-1.64	0.0653034	1		1		1		1		1		1		1.25	0.437179	1.04	0.591427	-1	0.920037	-1.03	0.780838	-1.09	0.342134	1.02	0.834617
CD1B	1		1		1		1		1		1.5	0.5	1		1		1		1		1		1		1		1		1		-1.09	0.595492	-1.15	0.373901	-1.06	0.70656
CD1C	-1.39	0.503979	-3.71	0.0652493	-4.55	0.0429953	-2.05	0.0846371	-6.85	0.00342448	-6.73	0.0286282	-4.68		-4.68		-4.68		-2.58		-2.58		-2.58		-1.33	0.467718	-1.28	0.501422	-1.19	0.576543	-1.11	0.725038	-1.47	0.312505	-1.34	0.431097
CD1D	-1.09	0.712992	-1.38	0.532626	-1.7	0.331475	1.2	0.266863	1.22	0.507767	-1.48	0.626197	1.44		2.55		1.13		2.07		1.62		2.2		1.01	0.974868	-1.15	0.473509	-1.38	0.271546	-1.35	0.22028	-1.35	0.20091	-1.25	0.33394
CD1E	1		1		1		1		1		2.19	0.5	1		1		1		1		1		1.08		1		1		1		1		1		1
CD2	-1.02	0.973812	-1.45	0.554089	1.23	0.659634	-1.26	0.0721615	-1.87	0.0122672	1.48	0.367396	-2.69		-2.69		-1.92		-2.34		-2.34		1.15		-1.03	0.853994	-1.19	0.259135	1.02	0.937552	1.48	0.283272	1.07	0.863704	1.62	0.162011
CD207	1		1.45	0.42265	1.03	0.42265	1		1		1		2.82		3.07		2.07		1		1		1		1		1		1		1		1.19	0.373901	1
CD209	1		1		1		1		1		1.67	0.5	1		1		1		1		1		1		1		1		1		1		1		1
CD22	-1.05	0.857555	-2.94	0.0464147	-1.54	0.388261	-2.3	0.261167	-1.76	0.410439	-2.02	0.565872	-1.38		-1.36		-3.39		-1.01		-1.01		1.97		-1.54	0.47955	-1.36	0.564035	-1.34	0.458537	1	0.998367	1.05	0.917674	1.26	0.61713
CD24	1.1	0.881069	-1.55	0.447164	-1.29	0.618965	-1.06	0.893503	-1.15	0.762423	3.04	0.353259	-1.34		-1.34		2.87		1		1		3.01		-1.28	0.592848	-1.41	0.436863	-1.75	0.338863	1.15	0.785007	-1.07	0.901892	1.36	0.530817
CD244	-1.13	0.793974	-1.92	0.0688148	-1.35	0.248474	-1.5	0.106229	-1.35	0.323037	2.53	0.0946682	-1.22		-1.22		1.15		-1.82		-1.82		2.04		1.65	0.0373023	1.16	0.546672	1.26	0.396793	-1.11	0.750445	-1.42	0.242494	1.27	0.508038
CD247	-1.11	0.528185	-2.92	0.127871	-1.47	0.143875	-1.8	0.0658454	-1.88	0.00354287	1.03	0.940374	-1.36		-2.15		-2.3		-1.36		-5.57		-1.14		1.01	0.939142	-1.26	0.207729	-1.04	0.638934	1.07	0.871041	-1.23	0.630593	1.34	0.422069
CD27	-1.14	0.438319	-2.1	0.129078	-1.36	0.235919	-1.79	0.0488034	-1.67	0.0671227	-1.14	0.599226	-3.5		-3.5		-2.5		-1.54		-2.09		-1.01		-1.07	0.585081	-1.19	0.480359	1.17	0.229206	1.12	0.658885	-1.23	0.598096	1.22	0.418523
CD274	2.44	0.281438	8.86	0.0244631	6.05	0.0001895	5.28	0.00019399	4.23	0.00304066	2.26	0.0652586	9.74		5.94		1.38		6.53		5.5		2.88		1.52	0.194808	1.45	0.221602	-1.21	0.608375	1.13	0.759314	2.37	0.0964584	-1.07	0.859352
CD276	1		1		1		1		1		1.42	0.5	1		1		1		1		1		1		1		1		1		1		1		1
CD28	-1.4	0.293987	-2.43	0.198556	-1.07	0.834393	-1.83	0.0598283	-1.29	0.3509	1.21	0.448015	-1.13		-1.35		-2.27		-1.45		-3.39		-1.43		1.02	0.841632	1.03	0.784318	1.1	0.418159	1.15	0.747046	-1.15	0.781227	1.4	0.448644
CD34	1		1		2.22	0.128525	1		1.6	0.162489	1.81	0.5	1		1		1		1		1		1		1		1		1		1		1		1
CD36	1		2.94	0.309124	2.07	0.147459	-1.11	0.553642	1.84	0.152101	4.71	0.214298	-1.95		1.57		2.28		1		1		3.5		-1.05	0.880574	-1.06	0.86997	1.09	0.826085	-1.03	0.907018	-1.11	0.603907	1.02	0.951537
CD38	1.25	0.524396	-1.1	0.725736	1.63	0.191318	-1.37	0.363303	-1.15	0.705226	1.48	0.422979	1.44		1.05		2.89		-1.23		1.27		3.11		1.06	0.776774	-1.08	0.75459	-1.02	0.9009	-1	0.992692	-1	0.99099	1.4	0.369804
CD3D	-1.09	0.6955	-1.51	0.0072441	1.51	0.0150598	-1.39	0.215794	-1.11	0.575808	-1.33	0.437511	-1.42		-2.61		-1.31		-1.04		-2.55		1.74		-1.1	0.204008	-1.17	0.165829	1.03	0.794629	1.15	0.667956	-1.09	0.796155	1.31	0.306698
CD3E	-1.14	0.674932	-1.7	0.10631	-1.23	0.00808501	-1.99	0.0239026	-1.65	0.0668801	1.78	0.228169	-1.38		-2.17		-2.42		-1.46		-3.38		1.51		1.14	0.252354	1.02	0.911672	-1.04	0.740786	-1.06	0.857792	-1.09	0.812229	1.43	0.2485
CD3EAP	1		1		1		1		1		1		1		1		1		1		1		1		1		1		1		1		1		1
CD3G	-1.08	0.750072	-1.73	0.0292162	-1.4	0.0651516	-1.62	0.0998508	-1.72	0.0423689	-1.5	0.33379	-1.07		-2.74		-2.33		-1.49		-2.75		1.21		1.12	0.20223	-1.06	0.660834	-1.05	0.545259	1.18	0.645497	1.02	0.963499	1.53	0.20521
CD4	-1.08	0.733671	-2.29	0.0318055	-1.52	0.276789	-1.45	0.218343	-1.73	0.0470313	-1.26	0.764002	1.95		-1.26		-1.26		-2.42		-2.42		-1.55		1.01	0.96097	-1.03	0.916361	1.17	0.4292	-1.22	0.528774	-1.37	0.352058	1.21	0.532629
CD40	-1.38	0.162896	-1.61	0.498032	1.43	0.559399	-1.96	0.293129	1.02	0.97266	1.42	0.548847	-1.9		1.21		-1.42		-1.66		-1.66		-1.34		-1.45	0.41204	-1.31	0.480993	-1.26	0.545593	-1.23	0.650211	-1.02	0.956197	-1.08	0.852108
CD40LG	-1.74	0.247055	-2.07	0.136177	-2.53	0.0900076	-2.17	0.00369122	-2.85	0.0027119	-1.9	0.34674	1.14		-2.48		-2.48		-2.02		-2.02		-2.02		1.38	0.105904	1.13	0.483984	1.52	0.0243251	-1.13	0.6985	-1.11	0.786152	1.27	0.399611
CD44	-1.16	0.0259746	1.66	0.00720558	-1.08	0.296389	1.03	0.859496	-1.13	0.596766	-1.49	0.361134	1.35		-1.23		-1.13		-1.65		-2		-2.35		1.08	0.651158	1.17	0.280793	1.33	0.0918955	-1.03	0.829532	1.02	0.890686	1.08	0.578334
CD46	-1.04	0.89382	1.01	0.961325	-2.5	0.0226512	1.16	0.601081	-1.27	0.16796	-5.22	0.00028453	-1.37		-1.42		-5.08		1.33		-1.08		-1.86		-1.16	0.617511	-1.17	0.574549	-1.15	0.659321	1.2	0.240746	-1.04	0.806153	-1.03	0.869975
CD47	1.03	0.890441	1.21	0.588973	-1.59	0.0522369	1.08	0.728252	-1.22	0.148287	-3.13	0.0501498	1.39		1.29		-2.01		1.24		1.22		1.07		1.02	0.890029	-1.14	0.301699	-1.05	0.723419	-1.15	0.0412842	-1.07	0.528599	1	0.973121
CD48	-1.13	0.353269	-1.12	0.554029	-1.31	0.080749	1.06	0.573429	-1.09	0.64166	-3.04	0.0492093	1.04		-1.09		-1.66		1.56		1.07		-1.07		-1.01	0.930672	-1.14	0.433559	-1.18	0.42691	1.02	0.903336	-1.09	0.518931	-1.08	0.620335
CD5	-1.33	0.437867	-2.4	0.00706909	-1.88	0.109656	-1.59	0.121185	-2.01	0.00200644	-1.14	0.859192	-2.46		-2.46		-2.46		-1.62		-1.62		-1.5		-1.13	0.709039	-1.28	0.449639	-1.43	0.278146	-1.06	0.893294	-1.21	0.644981	1.09	0.769375
CD53	1.26	0.519152	1.65	0.125647	-1.07	0.846653	1.86	0.0276639	1.54	0.134568	-1.13	0.705336	1.52		1.47		-1.76		2.74		3.24		1.45		-1.18	0.130619	-1.06	0.511143	-1.32	0.0349136	-1.11	0.527308	-1.04	0.821863	-1.55	0.0121664
CD55	-1.09	0.782952	1.96	0.0445694	-1.39	0.25391	-1.11	0.779442	1.28	0.309614	-1.78	0.202413	1.23		2.22		1.12		-1.42		-1.16		-1.2		-1	0.988926	1.11	0.649472	1.11	0.62569	-1.13	0.583481	-1.06	0.764234	-1.21	0.351251
CD58	1	0.982985	-1.34	0.0687492	-1.27	0.324102	1.28	0.0120487	-1.23	0.0545531	-2.31	0.165146	-1.66		-1.55		-2.29		1.87		1.27		1		-1.21	0.0594607	-1.08	0.334589	-1.38	0.0622035	1.01	0.932556	-1.24	0.107524	-1.39	0.0600393
CD59	-1.06	0.81075	2.56	0.0708176	1.35	0.447075	1.94	0.091833	2.3	0.00201324	-1.37	0.273437	3.37		4.31		1.65		1.22		2.03		1.36		1.05	0.875852	1.05	0.892067	-1.09	0.797707	-1.35	0.311773	-1.05	0.88453	-1.49	0.146412
CD6	-1.18	0.682454	-3.01	0.192067	-2.09	0.0942493	-1.91	0.0354479	-2.11	0.0127855	-1.25	0.639619	-1.48		-1.86		-5.85		-1.33		-2.57		-1.17		1	0.988221	-1.01	0.920297	-1.13	0.182423	-1.01	0.982939	1.02	0.942259	1.44	0.209736
CD68	1.08	0.911394	2.59	0.136203	2.52	0.00517371	-1.02	0.933234	1.87	0.0244485	2.88	0.0492412	1.16		2.23		2.9		1.9		3.02		2.03		1.01	0.960609	-1.05	0.897546	-1.18	0.669852	-1.59	0.0742446	-1.06	0.749001	1.27	0.219559
CD69	-1.09	0.42265	-1.09	0.42265	1.35	0.335662	-1.12	0.239759	-1.12	0.247058	-1.12	0.239759	-1.22		-1.22		-1.22		1		1		1		1.01	0.391002	1		1		1.08	0.335625	1.01	0.373901	1.01	0.373901
CD7	-1.35	0.260107	-1.46	0.100734	-1.28	0.419523	-1.65	0.133455	-1.23	0.495427	1.28	0.394775	1.06		1.05		-2.99		-1.98		-1.34		1.18		1.17	0.353817	-1.04	0.842632	1.01	0.95579	-1.06	0.89951	1.12	0.799487	1.65	0.283073
CD70	1		1		1		1		1		1.5	0.5	1		1		1		1		1		1		1		1		1		1		1		1
CD74	-1.15	0.511468	-2.22	0.0471432	-1.67	0.39708	-1.36	0.416811	-2.78	0.052509	-2.12	0.0946986	1.16		-1.65		-3.85		1.32		-1.73		-2.79		-1.1	0.752278	-1.24	0.535982	-1.17	0.564028	-1.25	0.428591	-1.18	0.612585	1.03	0.910927
CD79A	-1.69	0.0247809	-2.05	0.0922896	-2.17	0.264105	-2.69	0.171562	-2.36	0.24815	-2.22	0.234397	-1.19		-3.04		-3.98		-2.91		-2.91		-1.02		-1.53	0.322681	-1.45	0.359694	-1.43	0.208772	-1.41	0.368678	-1.51	0.375287	-1.28	0.532576
CD79B	-1.89	0.0772389	-1.46	0.301986	-1.41	0.437265	-2.56	0.13936	-1.74	0.383389	-1.78	0.293852	1.1		-1.14		-1.94		-2.5		-1.06		1.44		-1.44	0.399415	-1.4	0.418322	-1.36	0.404551	-1.33	0.423231	-1.25	0.543525	-1.08	0.818823
CD80	1		1		1		1		1.1	0.391002	1		1		1		1		1		1		1		1		1		1		1		1		1
CD81	-1.06	0.673438	1.52	0.0138719	1.59	0.127217	1	0.96515	1.24	0.110358	1.47	0.0487915	1.29		1.33		1.21		-1.1		1.54		-1.06		-1.05	0.305218	1.02	0.845185	1.06	0.468978	-1.07	0.661473	1.03	0.801308	1.14	0.366611
CD82	-1.16	0.359105	1.02	0.964401	1.55	0.27151	-1.23	0.532518	-1.09	0.76973	1.36	0.392711	-1.38		-1.06		-1.14		-1.18		-1.42		-1.06		-1.2	0.411389	-1.01	0.927133	-1.19	0.30978	-1.07	0.863173	-1.32	0.516731	-1.36	0.418672
CD83	-1.12	0.752562	1.69	0.323122	3.35	0.092456	-2.03	0.164001	1.6	0.300312	1.33	0.460316	1.8		1.46		2.45		-1.37		1.21		1.41		-1.21	0.527403	1.04	0.865543	-1.01	0.964692	1.02	0.953546	1.49	0.290851	1.21	0.626849
CD86	1.02	0.958346	-1.02	0.957157	-2.01	0.0531392	-1.08	0.66919	-2.53	0.00090963	-1.14	0.587339	-1.14		-1.66		-1.43		2.04		1.16		-1.02		1.01	0.964482	-1.03	0.862808	-1.16	0.382158	-1.29	0.221588	-1.21	0.357793	-1.28	0.3166
CD8A	-1.2	0.758759	-1.58	0.282368	1.04	0.909752	-1.66	0.0941313	-1.44	0.285658	2.58	0.0025486	-2.26		-2.26		1.4		-3.35		-1.93		2.17		1.12	0.437589	1.08	0.580745	1.17	0.196262	-1.36	0.390592	-1.37	0.376674	1.39	0.208708
CD8B	-1.58	0.523985	-2.16	0.205817	1.55	0.284213	-2.23	0.0342014	-1.33	0.383459	2.75	0.0154161	1.02		-1.17		1.01		-1.21		-3.63		4.5		1.26	0.379166	-1.13	0.709263	1.05	0.869305	-1.01	0.978856	-1.31	0.626383	1.69	0.237146
CD9	1.07	0.664002	-1.42	0.0333361	-4.42	0.0113078	1.05	0.817177	-1.71	0.0526737	-8.32	0.00656998	1.07		1.37		-3.08		-1.2		-2.04		-1.54		-1.18	0.68648	-1.21	0.661102	-1.23	0.625398	1.09	0.582629	-1.06	0.723176	1.01	0.956859
CD96	-1.57	0.482405	-2.09	0.108423	-1.97	0.0243226	-3.11	0.0226702	-2.01	0.131176	1.46	0.498883	-1.05		-3.1		-1.37		-2.1		-5.98		1.26		1.09	0.88952	-1.14	0.816666	1.05	0.929191	-1.1	0.83813	-1.52	0.43328	1.12	0.799847
CD97	1.31	0.382712	2.11	0.336623	2.16	0.0306323	1.76	0.00877706	1.5	0.0936017	1.47	0.374308	4.17		2.45		-1.51		2.15		2.67		1.65		1.07	0.802454	1.04	0.896319	-1.11	0.683461	-1.32	0.313978	1.02	0.942657	-1.41	0.209958
CD99	1.12	0.663574	-1.22	0.571391	-1.82	0.0788243	1.12	0.344402	1.06	0.705211	-1.33	0.069403	-1.12		2.14		-1.4		-1.1		1		1.31		-1.04	0.877064	1	0.992824	1.04	0.903429	1.11	0.546785	-1.06	0.731672	1.41	0.132136
CDC42	-1.05	0.651244	1.05	0.680955	-1.63	0.00620987	1.14	0.0289922	-1.26	0.0181996	-2.02	0.185527	1.02		-1.3		-1.68		1.04		-1.18		-1.41		-1.11	0.500441	-1.03	0.8597	-1.03	0.875271	1.12	0.236764	1.03	0.545202	-1.12	0.237365
CDH5	1		1		1.08	0.42265	1		1.22	0.391002	1.77	0.5	1		1		1		1		1		1		1		1		1		1		1		1
CDKN1A	1.1	0.846045	-1.38	0.596335	1.89	0.166373	-1.05	0.866558	1.56	0.0699455	1.97	0.116775	1.67		2.97		2.14		1.53		1.63		3.01		-1.02	0.92871	1.09	0.736853	-1.3	0.373145	-1.04	0.90332	-1.14	0.70069	1.15	0.57081
CEACAM1	-1.13	0.58973	1.18	0.784619	1.55	0.326626	-2.5	0.206408	-1.88	0.212883	-1.02	0.973947	-2.31		-5.99		-3.48		1.09		-4.87		-3.37		1.43	0.584773	1.28	0.697709	-1.3	0.716069	1.06	0.884068	-1.4	0.394313	-1.2	0.587409
CEACAM3	1		1		1.43	0.225028	1.07	0.391002	1.26	0.391002	1		2.45		2.11		1.58		1		1		1		1.08	0.301158	1.12	0.391002	1.01	0.391002	1		1.01	0.373901	1.06	0.373901
CEACAM6	1		1		2.68	0.0271548	1		2.52	0.0248567	1.62	0.5	1		2.78		5.66		1		1.58		1		1.11	0.391002	1		1.04	0.391002	-1.05	0.578619	-1.05	0.558319	-1.11	0.142638
CEACAM8	-1.57	0.197523	-1.24	0.746279	-1.99	0.200326	-1.83	0.200361	-2.17	0.0885386	-2.18	0.419209	-7.22		-2.03		-1.32		1.05		-2.02		-3.67		1.08	0.833365	-1.24	0.492788	-1.41	0.327128	-1.44	0.510277	-1.97	0.206793	-2.11	0.186489
CEBPB	1.1	0.854963	5.64	0.0277977	2.9	0.152176	2.5	0.0729061	3.72	0.00626605	2.54	0.291842	2.55		2.99		2.01		4.66		5.45		3.55		-1.1	0.66941	1.04	0.875271	-1.28	0.344934	-1.63	0.254008	-1.31	0.526971	-1.98	0.141076
CFB	1		1.22	0.42265	2.14	0.0627377	1.07	0.391002	1.24	0.320261	5.81	0.173369	1		1		3.41		1		1		2.42		1		1		1		1		1		1
CFD	-1.09	0.77364	-3.24	0.0500898	-31.58	0.0284068	-1.12	0.671677	-7.31	0.00769578	-38.33	0.00022092	-1.08		-2.8		-21.96		1.76		-1.76		-3.91		1.18	0.644015	-1.03	0.932835	-1.26	0.588897	-1.18	0.613258	-1.31	0.434993	-1.56	0.175116
CFH	1		1.22	0.42265	1.34	0.184536	1.39	0.391002	1.25	0.391002	1		1		1		3.11		1		1		1		1		1		1		1.16	0.373901	1	0.373901	1.06	0.373901
CFI	-1.15	0.595056	2.5	0.358918	2	0.130313	-1.29	0.251953	-1.04	0.888109	1.22	0.784903	1		1		4.26		1		1		1.72		-1.06	0.682488	-1.11	0.417397	-1.08	0.547558	-1.1	0.340515	-1.13	0.23609	1.03	0.821241
CFL1	1.08	0.568199	1.15	0.598286	2.11	0.0171529	1.16	0.210272	1.35	0.0257815	2.19	0.0377642	-1.02		1.48		1.56		1.49		1.73		1.61		1.03	0.654047	-1.07	0.469511	-1.1	0.273131	-1.19	0.259253	-1.23	0.153743	-1.08	0.506972
CFP	-1.08	0.81913	1.22	0.432383	-1.16	0.690796	-1.01	0.950002	1.15	0.631145	-1.53	0.168277	1.57		1.99		1.2		1.41		2.05		1.2		1.1	0.627758	-1.17	0.405288	-1.3	0.24006	-1.39	0.26661	-1.28	0.428717	-1.56	0.139994
CHIT1	1		1		2.18	0.125625	1		1		1.36	0.5	1		1		3.05		1		1		1		1		1		1		1		1		1
CHUK	-1.09	0.302351	-1.05	0.874377	1.4	0.0882006	1.12	0.341512	-1.11	0.536848	-1.17	0.72608	-1.14		-1.24		1.1		1.02		-1.27		-1.06		1.08	0.630329	-1.16	0.304536	-1.15	0.466664	-1.12	0.407413	-1.23	0.240402	-1.17	0.315068
CIITA	1.14	0.713152	-1.63	0.218543	-1.05	0.902737	-1.23	0.658054	-1.75	0.270937	-2.88	0.0410928	-1.76		-1.76		-1.76		2.74		-1.37		-1.37		-1.49	0.386893	-1.36	0.446914	-1.6	0.242817	-1.11	0.774386	-1.28	0.567271	-1.25	0.544768
CISH	1		1.37	0.42265	2.04	0.0244785	1.29	0.182251	3.11	0.0257455	3.12	0.0978044	1		3.55		1.58		1		2.92		2.37		1		1		1		1		1		1
CLEC4A	-1.69	0.400734	2.72	0.23217	1.25	0.518294	1.9	0.30523	2.05	0.215645	-1.52	0.318113	3.27		3.11		-1.29		2.57		2.11		1.5		1.11	0.804417	-1.15	0.738169	-1.29	0.538609	-1.12	0.789394	-1.16	0.736593	-1.75	0.236625
CLEC4E	-1.85	0.467779	1.01	0.97565	-1.78	0.192136	1.36	0.58534	1.32	0.636587	-5.8	0.0143873	-1.16		-1.01		-2.72		1.96		1.03		-1.24		-1.11	0.863332	-1.44	0.572413	-2	0.196715	-1.16	0.782495	-1.64	0.391876	-2.73	0.104763
CLEC5A	1		1.15	0.42265	2.6	0.137705	1		2.72	0.0866042	1		1		1		3.72		1		1		1		1		1		1		1		1		1
CLEC6A	1		1		1		1		1.24	0.391002	1.64	0.5	1		1		1		1		1		1.56		1		1		1		1		1		1
CLEC7A	1.27	0.677332	1.27	0.553404	-1.17	0.563554	1.85	0.0171289	1.16	0.762853	1.02	0.982295	4.41		3.36		-1.14		2.49		4.46		1.12		1.2	0.267692	-1.04	0.317114	1.13	0.41316	-1.01	0.956592	-1.02	0.947748	1.11	0.649844
CLU	1.23	0.245592	3.81	0.131162	4.74	0.0266775	1.81	0.200606	13.18	0.00141043	9.4	0.00524316	1.13		11.29		6.2		1.15		4.89		5.62		-1.15	0.670771	-1.24	0.565315	-1.02	0.951288	1.01	0.97172	1.05	0.889895	1.74	0.389058
CMA1	-1.07	0.643507	-1.12	0.42265	1.17	0.317261	-1.1	0.391002	1.09	0.588802	1.85	0.544599	1		2.01		1.83		1		1		2.69		1.06	0.805626	-1.17	0.391002	-1.06	0.754363	-1.02	0.373901	1.02	0.659597	1.12	0.233932
CMKLR1	1		1		1		2.07	0.0225142	1		1.54	0.5	1		1		1		1		2.45		1		1		1		1		1		1		1
CR1	1.19	0.67554	-1.4	0.18494	-1.05	0.883811	-1.06	0.814282	-1.4	0.105253	1.15	0.845528	-1.68		-1.68		-1.68		-1.01		1.64		-1.01		-1.5	0.112217	-1.09	0.697895	-1.82	0.0349996	1.15	0.610687	-1.26	0.206307	-1.14	0.470512
CR2	-1.12	0.747767	-2.15	0.139834	-2.01	0.154251	-1.77	0.105647	-1.42	0.330035	1.89	0.314777	-1.14		-2.79		-1.99		-2.54		-2.54		-1.03		-1.08	0.835819	-1.1	0.829519	-1.23	0.637331	-1.11	0.738694	-1.43	0.363902	1.04	0.905281
CRADD	1		1		1		1		1		1		1		1		1		1		1		1.18		1		1		1		1		1		1
CREB1	1.04	0.772679	1.07	0.810243	-1.62	0.235251	-1.04	0.657468	-1.47	0.00331711	-1.94	0.00113224	1.46		1.33		-1.67		1.29		-1.05		-1.16		1	0.995519	-1.05	0.710422	-1.25	0.107464	-1.16	0.0658025	-1.09	0.334944	-1.19	0.0561934
CRP	1		1		1.15	0.42265	1		1.13	0.391002	1		1		1		1		1		1		1		1		1		1		1		1		1
CSF1	1.81	0.317144	1.67	0.212943	2.44	0.0359091	3.61	0.0002609	3.86	0.0155172	5.47	0.0981681	2.62		3.67		2.5		4.56		5.79		2.93		1		1		1		1.1	0.469643	1.58	0.069434	-1.06	0.480772
CSF1R	-1.13	0.642975	-7.92	0.00289815	-7.03	0.00334269	-1.06	0.77713	-11.6	0.00031473	-9.52	0.0125273	1.47		1.03		-7.08		1.6		1.23		-2.56		1.03	0.908522	1.18	0.621387	1.04	0.90554	-1.15	0.377273	-1.07	0.802975	1.1	0.533901
CSF2	1		1		1.1	0.42265	1		1		2.17	0.5	1		1		1		1		1		1		1		1		1		1		1		1
CSF2RB	1.29	0.626596	3.08	0.10122	1	0.995393	2.65	0.029027	1.59	0.197275	1.26	0.643126	4.39		2.79		-2.82		3.92		4.02		2.02		1.05	0.884434	1.07	0.816403	-1.29	0.446582	-1.33	0.570931	1.12	0.839579	-1.84	0.232447
CSF3	1		1		1.01	0.42265	1		1		1		1		1		1		1		1		1		1		1		1		1.06	0.373901	1		1
CSF3R	1.24	0.666631	4.18	0.090994	-1.17	0.812343	1.81	0.0671578	2.09	0.0774497	1.04	0.967531	3.33		2.88		-2.65		2		3		1.85		1.12	0.60575	1.12	0.657655	-1.2	0.453727	-1.51	0.384449	-1	0.996872	-1.79	0.222367
CTLA4	-1.21	0.306884	1.11	0.811864	5.45	0.0516773	-1.32	0.144488	3.2	0.00109297	9.44	0.00042547	-1.22		-1.22		5.6		1		1		7.1		1	0.993274	-1.28	0.17825	-1.26	0.195619	-1.02	0.887848	-1.06	0.600931	-1.01	0.915879
CTNNB1	-1.12	0.496663	-1.01	0.951164	-1.21	0.357928	-1.33	0.00295033	-1.37	0.00248615	-1.37	0.264555	1.03		-1.23		-1.62		1.08		-1.07		-1.06		-1.1	0.480763	-1.02	0.8317	-1.18	0.174227	-1.34	0.023935	-1.34	0.0278926	-1.26	0.0235531
CTSC	-1.31	0.276145	1.12	0.759689	3.54	0.0019147	-1.01	0.957542	1.82	0.0323381	1.69	0.395778	1.82		2.2		6.09		-1.09		2.2		3.28		1.05	0.784096	1.02	0.934568	1.18	0.456396	-1.25	0.23647	-1.02	0.90738	1.18	0.279449
CTSG	1		1		1		1		1		1		1		1		5.42		1		1		1		1		1		1		1		1		1
CTSS	1.06	0.869204	1.22	0.571622	-1.95	0.0741948	1.32	0.0396852	-1.01	0.960665	-7.37	0.185965	1.74		1.63		-2.39		1.9		1.55		-1.51		1.18	0.347568	-1.1	0.667759	-1.1	0.628785	-1.19	0.23945	-1.01	0.982197	-1.48	0.0442709
CUL9	1.11	0.612202	-1.21	0.199796	1.14	0.561366	-1.32	0.0359049	-1.41	0.0202575	-1.19	0.61444	-1.26		-1.26		-1.26		-1.05		-1.05		1.18		-1	0.987064	-1.1	0.672951	-1.33	0.214943	-1.06	0.769064	-1.08	0.773966	1.12	0.64708
CX3CL1	1		1		1		1		1		1.14	0.5	1		1		1		1		1		1		1		1		1		1		1		1
CX3CR1	-1.07	0.839523	-5.44	0.106821	-9.02	0.00152947	-2.3	0.0226169	-12.48	0.00162684	-9.5	0.190649	1.4		-1.24		-9.48		-2.07		-1.91		-2.84		1.65	0.121977	1.31	0.466303	1.62	0.166061	-1.24	0.698758	1.09	0.849954	2.02	0.149594
CXCL1	1		1		1.05	0.42265	1		1		1.34	0.5	1		1		1		1		1		1		1		1		1		1		1		1
CXCL10	8.57	0.267657	21.65	0.0508029	65.73	0.00025195	26.33	0.00021547	55.6	0.00050395	23.77	0.0278445	52.55		64.89		22.22		34.29		186.14		36.79		2.12	0.0518309	1.26	0.634841	1.03	0.941274	1.87	0.242853	7.12	0.0184571	1.73	0.0711878
CXCL11	2.1	0.42265	2.59	0.333591	9.23	0.0303057	1.26	0.391002	5.17	0.00208732	5.76	0.100102	1		2.01		3.96		1		4.82		3.07		1		1		1		1		1		1
CXCL12	1		1		1.26	0.185183	1.24	0.70177	1.59	0.406466	2.46	0.0669767	1		1		1		1		1		1		1		1		1		1.04	0.373901	1		1
CXCL13	1		1		1.15	0.42265	1		1		1		1		1		1		1		1		1		1		1		1		1		1		1
CXCL2	1		1		2.73	0.303345	1		1		1.29	0.5	1		1		1.22		1		1		1.4		1.03	0.391002	1		1		1		1		1
CXCL3	1.38	0.299444	1.71	0.500357	7.11	0.192732	1.04	0.750326	2.02	0.0032339	1.21	0.505773	-1.8		1.76		2.03		-1.13		-1.13		1.47		-1.23	0.641045	1.01	0.986514	-1.28	0.594774	1.08	0.808172	-1.09	0.812718	-1.25	0.524592
CXCL5	1		1		1		1		1.24	0.391002	4.27	0.120688	1		1		1		1		1		1.99		1		1		1		1.04	0.373901	1		1
CXCL6	-1.72	0.533983	2.9	0.145014	1.24	0.526066	-4.1	0.00039387	1.46	0.429877	1.27	0.249883	30.99		19.91		7.31		-5.29		3.12		3		2.06	0.152522	1.05	0.923083	1.71	0.258596	-1.05	0.936762	3.04	0.127703	2.47	0.0619705
CXCL9	1		1		1.26	0.244675	1		1.79	0.0380918	2.39	0.5	1		1		1.52		1		1		1.72		1		1		1		1		1		1
CXCR1	1.41	0.581044	2.93	0.0769839	-2.44	0.256696	1.67	0.305539	-1.25	0.652363	-1.95	0.189237	2.57		1.12		-2.55		2.53		-1.06		-1.45		-1.19	0.564112	1.01	0.974019	-1.44	0.278889	-1.5	0.444391	-1.63	0.357231	-3.15	0.0642465
CXCR2	1.5	0.455658	2.76	0.15005	-5.06	0.098884	1.65	0.224813	-1.45	0.429532	-6.44	0.00881758	2.48		1.02		-6.12		2.05		-1.09		-1.71		1.17	0.576045	1.05	0.886313	-1.27	0.463574	-1.27	0.653457	-1.19	0.750512	-1.96	0.210512
CXCR3	-1.21	0.356702	-1.35	0.186085	2.86	0.033269	-1.15	0.346066	-1.19	0.232053	4.05	0.00732085	1		1		3.53		-1.01		-1.01		3.73		1.24	0.165982	1.09	0.554429	-1.09	0.683585	-1.18	0.436543	-1.25	0.305043	-1.07	0.723842
CXCR4	-1.29	0.153728	1.17	0.51482	-1.61	0.217743	-1.88	0.024812	-1.14	0.319073	-2.48	0.00307894	1.17		1.1		1.19		-1.14		1.25		-1.45		1.01	0.975883	-1.31	0.26001	-1.46	0.129425	-1.44	0.0835889	-1.26	0.246253	-1.55	0.00922532
CXCR6	1.01	0.770397	-1.02	0.42265	-1.01	0.672481	-1.51	0.168559	-1.31	0.338442	2.62	0.0237196	1		1		1.83		-2.3		-2.3		3.95		-1.02	0.199634	1.13	0.233942	1.05	0.518379	1.13	0.625661	-1.12	0.643997	1.4	0.149384
CYBB	1.07	0.917593	1.47	0.404531	2.21	0.135031	1.99	0.100772	1.81	0.0290164	1.09	0.823559	3.43		5.03		3.88		3.19		5.87		2.62		1.13	0.5185	-1.03	0.886551	-1.1	0.67882	-1.45	0.0944709	1.2	0.440282	-1.1	0.485705
CYSLTR1	1.1	0.808709	1.48	0.369811	-1.52	0.285956	-1.03	0.889881	1.54	0.164482	-1.48	0.305242	1.41		1.23		-1.32		1.43		1.59		-1.15		-1.07	0.698021	-1.33	0.20857	-1.1	0.567907	-1.14	0.521515	1.1	0.66871	1.03	0.867073
CYSLTR2	-1.57	0.104288	-1.85	0.047203	-1.7	0.0424018	-1.69	0.161189	-1.42	0.346128	1.8	0.690903	-1.08		-1.08		1.18		-1.94		-1.94		2.11		1.13	0.656656	1.05	0.854487	-1.04	0.876294	-1.24	0.171931	-1.12	0.577019	1.18	0.310342
DAXX	1.08	0.803944	-1.2	0.491371	2.4	0.0297089	-1.4	0.252121	1.74	0.0895196	2.27	0.031668	-1.3		1.7		1.74		1.32		1.41		2		-1.23	0.17704	-1.02	0.826878	-1.37	0.13774	1.12	0.538878	-1.22	0.361928	1.14	0.447252
DDIT3	1.25	0.549138	5.01	0.0215085	2.06	0.00407403	1.56	0.103011	3.23	0.00283954	-1.86	0.269622	2.5		1.91		2.68		1.67		3.32		1.65		1.1	0.77705	-1.04	0.880404	-1.44	0.367452	-1.1	0.727756	1.04	0.873951	-1.65	0.0900689
DDX50	-1.09	0.684347	1.58	0.426205	-1.82	0.0250671	1.55	0.113043	-1.33	0.107231	1.22	0.833359	1.2		-3.58		-2.51		-1.88		-2.38		-2.5		1.04	0.822427	1.12	0.549746	1.25	0.244034	1.16	0.59369	1.13	0.588785	-1.12	0.583866
DDX58	10.86	0.0939647	20.19	0.00196209	4.49	0.0191336	16.66	0.00016068	9.35	0.00362307	2.99	0.177328	10.79		7.17		2.42		10.99		7.74		2.49		1.98	0.0384412	1.29	0.461541	-1.54	0.298429	1.4	0.546778	1.99	0.0177031	-1.11	0.663177
DEFA1	2.14	0.142144	5.21	0.054039	15.6	0.0456081	1.94	0.0946386	4.28	0.0274706	30.68	0.211874	1.72		7.92		135.41		2.59		5.99		3.51		1.12	0.885161	-1.36	0.67112	-1.06	0.941658	-1.28	0.504689	-1.49	0.361615	-1.61	0.342825
DEFB1	1.5	0.42265	3.7	0.0713151	2.2	0.00758746	1.96	0.343507	7.57	0.0239646	3.14	0.0388193	10.42		20.97		14.05		3.26		5.22		21.03		1		1		1		1.15	0.0743006	1.8	0.200854	1.02	0.373901
DEFB103A	1		1		1		1		1		1.24	0.5	1		1		1		1		1		1.18		1		1		1		1		1		1
DEFB4A	1		1		1		1		1.2	0.391002	2.4	0.5	1		1		1.71		1		1		2.58		1		1		1		1		1		1
DOCK9	-1.02	0.962891	-1.12	0.755202	2.34	0.0590047	-1.28	0.486321	1.14	0.720429	3.65	0.0389369	-1.43		-1.43		1.06		-1.86		-1.86		1.53		-1.19	0.30228	-1.13	0.611403	-1.35	0.233924	-1.09	0.775358	-1.28	0.457121	1.11	0.720703
DPP4	-1.14	0.465099	-2.35	0.0378826	1.46	0.0656999	-1.79	0.0760832	-1.19	0.624037	1.53	0.0258644	1.28		1.14		-1.31		-1.73		-3.76		1.59		-1.29	0.209355	-1.04	0.822621	1.03	0.872321	-1.2	0.44471	-1.2	0.567635	1.33	0.160107
DUSP4	1		1		1.62	0.0429504	1		1.08	0.391002	1.9	0.5	1		1		1.64		1		1		3.44		1		1		1		1		1		1
EBI3	1		1		1		1		1		1		1		1		1		1		1		1		1		1		1		1		1		1
EDNRB	1		1		1.51	0.42265	1		1		1.29	0.5	1		1		1		1		1		1.29		1		1		1		1		1		1
EGR1	-1.8	0.399909	-3.21	0.0681367	1.04	0.949203	-1.43	0.565876	-1.61	0.284936	-2.27	0.426485	-11.22		-4.88		-3.61		-1.83		-1.64		-2.09		-1.67	0.226021	1.15	0.693014	-1.79	0.162017	-2.77	0.0716106	-2.99	0.0247789	1	0.997162
EGR2	1.19	0.531326	-1.06	0.42265	-1.06	0.42265	1.28	0.562505	-1.36	0.239509	1.67	0.644265	-2.53		-2.53		-2.53		-1.25		-1.25		1.2		-1.03	0.391002	-1.03	0.391002	-1.03	0.391002	-1.08	0.801051	-1.28	0.267365	-1.05	0.847068
EIF2A	-1.07	0.661498	-2.3	0.220506	-1.11	0.55482	-1.02	0.80185	-1.51	0.0692556	-1.27	0.586323	-1.48		-2.1		-1.73		-1.32		-1.51		-1.66		-1.05	0.697264	-1.02	0.895976	-1.06	0.633709	1.02	0.933977	-1.42	0.418306	-1.17	0.518157
EIF2AK2	4.99	0.148962	10.63	0.00013172	3.71	0.00214347	8	1.129e-05	6.31	4.899e-05	3.15	0.00075937	8.2		5.36		2.6		4.94		3.44		1.6		1.75	0.0310739	1.07	0.795118	1.03	0.891503	1.48	0.379214	2.56	0.00814317	1.1	0.651972
ELK1	-1.04	0.70494	1.09	0.727631	1.36	0.0502765	1.37	0.201939	1.67	0.048743	1.44	0.650379	-1.26		1.83		1.11		1.74		2.19		1.86		1.06	0.756494	-1.01	0.95247	-1.03	0.784651	-1.02	0.913068	-1.16	0.388391	-1.26	0.180359
ENTPD1	1.21	0.63327	1.27	0.607265	1.66	0.130003	1.34	0.30581	-1.25	0.371642	-1.19	0.66806	4.91		2.4		2.5		2.34		2.13		2.74		1.47	0.0739075	1.06	0.391002	1.25	0.192829	-1.36	0.208164	-1.12	0.756778	-1.63	0.077362
EOMES	-1.45	0.438449	-3.05	0.00452545	-1.02	0.921604	-2.52	0.00256594	-2.08	0.0251471	-1.18	0.885421	1.25		-2.17		-1.69		-4.32		-4.32		2.24		-1.05	0.842381	-1.15	0.611711	-1.13	0.766341	1.13	0.676387	-1.14	0.736654	1.47	0.292386
ERCC3	-1.03	0.770662	-1.79	0.385714	1.04	0.571172	-1.34	0.24058	-1.13	0.516008	1.34	0.112796	1.17		1.29		-1.02		-1.28		-1.18		1.45		-1.08	0.730634	-1.15	0.571122	-1.03	0.859229	-1.15	0.565135	1.01	0.967418	1.16	0.488089
ETS1	-1.21	0.588548	-2.07	0.054768	-1.55	0.0467972	-2.23	0.00791957	-2.29	0.0136953	-1.32	0.543357	-1.59		-2.76		-3.26		-1.78		-4.87		1.05		-1.06	0.683453	-1.09	0.684666	-1.08	0.618711	-1.07	0.803677	-1.35	0.45217	1.38	0.211686
EWSR1	1.22	0.249991	1.19	0.197649	1.46	0.0771985	1.19	0.0249767	-1.01	0.890055	1.3	0.352225	1		-1.28		-1.34		1.29		1.04		1.09		-1.03	0.746238	-1.16	0.236344	-1.19	0.101613	1.05	0.650363	1.02	0.909759	1.07	0.553001
F13A1	1.12	0.303348	1.02	0.952913	-2.37	0.00046411	1.3	0.512162	1.92	0.134204	-4.68	0.0170808	-1.18		3.03		-2.01		-1.12		1.11		-1.26		-1.2	0.662268	-1.28	0.665296	-1.21	0.652661	1.11	0.570779	-1.02	0.940374	1.24	0.452075
FADD	1.01	0.9605	1.6	0.235865	1.59	0.0997811	-1.4	0.323861	1.33	0.131559	2.31	0.01266	2.01		2		1.94		2.07		2.7		2.9		1.08	0.610611	-1.01	0.941047	1.04	0.752928	-1.11	0.598192	1.17	0.28067	1.19	0.189078
FAS	2.43	0.231948	4.48	0.0478772	2.88	0.00265621	5.76	3.493e-05	2.97	0.0184134	2.19	0.0992981	7.03		4.49		2.04		6.5		6.81		3.94		1.46	0.0201693	1.15	0.509992	1.09	0.54314	1.3	0.327611	2.09	0.034333	1.16	0.324123
FASLG	1		1.34	0.42265	1.04	0.42265	1		1		1.22	0.5	1		2.3		2.01		1		1		1.67		1.07	0.391002	1		1.01	0.391002	1.1	0.204089	1		1.18	0.125459
FCAR	1.09	0.895022	3.12	0.0225107	2.58	0.0513692	2.45	0.0630378	3.92	0.00643088	-1.56	0.713586	1.28		1.85		1.73		4.7		5.9		2.83		1.09	0.858614	-1.34	0.57383	-2	0.192923	-1.39	0.555214	-1.26	0.729721	-2.52	0.107672
FCER1A	1.09	0.844126	-1.54	0.224142	-1.4	0.31137	1.77	0.103121	1.16	0.648637	1.67	0.729278	1.62		1.81		2.73		1.78		-1.45		4.48		-1.11	0.742898	-1.16	0.599146	-1.28	0.426409	1.39	0.173729	-1.24	0.439467	1.06	0.787164
FCER1G	-1.22	0.59608	1.64	0.221189	1.66	0.150849	1.15	0.514938	1.75	0.00017402	1.02	0.944637	1.84		2.51		1.7		1.99		3		1.4		1.03	0.843391	-1.07	0.681593	-1.04	0.797721	-1.51	0.0629574	-1.34	0.204326	-1.53	0.0560016
FCGR1A	1.39	0.438133	1.95	0.209942	2.04	0.0685772	4.43	0.00439719	3.71	0.0085688	1.46	0.5	6.87		8.44		3.23		1		4.11		2.26		1		1		1.1	0.18172	1.06	0.534103	1.58	0.112836	-1.04	0.373901
FCGR2A	1.37	0.513469	3.98	0.122162	1.55	0.145569	2.6	0.0215832	1.22	0.558084	-2.98	0.0181285	3.07		2.24		-2.4		3.17		2.39		1.4		1.2	0.550163	1.18	0.568868	-1.18	0.600005	-1.28	0.638569	-1.1	0.854122	-1.98	0.192336
FCGR2B	1.46	0.533215	2.35	0.0960671	-1.29	0.499491	1.99	0.0228847	1.31	0.444356	-4.43	0.0109703	2.03		1.93		-1.8		2.74		2.93		1.12		1.05	0.857674	-1.07	0.775613	-1.38	0.230117	-1.4	0.479539	-1.33	0.555944	-2.42	0.0864218
FCGR3A	1.09	0.742434	1.03	0.962825	-2.19	0.0622632	1.89	0.0652195	-1.84	0.184643	-1.58	0.222018	5.37		3.68		-2.7		2.38		3.65		1.3		1.26	0.458491	1.25	0.59931	1.12	0.779299	-1.11	0.643642	1.31	0.116769	1.11	0.639164
FCGRT	-1.14	0.543251	-2.25	0.312605	-1.79	0.148468	-1.15	0.498067	-1.57	0.112367	-1.86	0.0152435	-1.22		-1.7		-4.04		1.1		-1.19		-1.68		-1.16	0.32784	-1.2	0.185237	-1.41	0.0683989	-1.39	0.26733	-1.46	0.256355	-1.67	0.100823
FEZ1	1		1		1		1		1		1		1		1		1		1		1		1		1		1		1		1		1		1
FKBP5	1.22	0.440749	2.31	0.0407602	2.36	0.0214264	1.53	0.24069	3.26	0.00322706	1.12	0.846429	1.66		3.35		2.68		1.87		4.16		5.02		1.12	0.627524	-1.12	0.694988	-1.05	0.856538	-1.55	0.021864	1.01	0.964741	1.18	0.309577
FLT1	1		1		1		1		1		1		1		1		1		1		1		1		1		1		1		1		1		1
FLT3LG	-1.32	0.287062	-2.57	0.281589	-2.33	0.061309	-1.46	0.0456696	-1.53	0.0813129	-1.99	0.00792121	1.27		1.51		-2.53		-1.41		-1.43		-1.28		1.18	0.146556	-1.02	0.933532	1.15	0.234838	-1.18	0.47415	1.26	0.252896	1.33	0.189454
FN1	1	0.999134	-1.38	0.498074	-4.26	0.0571692	-1.1	0.715891	-4.35	0.00852281	-3.53	0.419824	-1.05		1.03		-2.27		1.55		-2.41		1.3		1.78	0.179104	-1.05	0.899719	1.07	0.867089	-1.64	0.134505	-1.46	0.210254	1.1	0.691483
FOS	-3.61	0.105551	-3.55	0.0707967	-10.21	0.0173482	-2.92	0.0438309	-7	0.00011744	-18.57	7.605e-05	-4.35		-8.02		-4.8		1.15		-2.14		-2.96		-1.44	0.373089	-1.03	0.946738	-1.92	0.183321	-1.74	0.193518	-2.12	0.0949145	-1.76	0.165365
FOXJ1	1		1		1		1		1		1.14	0.5	1		1		1		1		1		1.29		1		1		1		1		1		1
FOXP3	1		1		1		1		1		1.62	0.5	1		1		1		1		1		1		1		1		1		1		1		1
FPR2	1.61	0.489356	8.78	0.0126009	10.75	0.00582728	3.12	0.0208875	9	2.037e-05	5.92	0.00624491	1.96		5.4		3.11		2.78		6.83		6.53		-1.08	0.788674	-1.38	0.178108	-1.52	0.112572	-1.55	0.469608	-1.19	0.786631	-1.79	0.321406
FUT5	1		1		1		1		1.19	0.391002	1.56	0.5	1		1		1		1		1		1.72		1		1		1		1		1		1
FXYD2	1		1		1		1		1		1		1		1		1		1		1		1		1		1		1		1		1		1
FYN	-1.16	0.4453	-3.34	0.242568	-1.39	0.0579695	-1.61	0.0416697	-1.55	0.0320528	-1.3	0.129312	-1.34		-1.82		-1.73		-1.37		-1.91		1.86		-1.06	0.679409	-1.03	0.84588	-1.02	0.878526	1.02	0.946164	-1.23	0.593569	1.46	0.216959
G6PD	-1.12	0.712421	-1.25	0.747999	-1.27	0.416553	-1.06	0.672216	1.32	0.195273	1.67	0.220055	1.89		2.24		-1.11		1.33		1.35		-1.01		1.15	0.508787	-1.33	0.0907725	-1.05	0.769451	-1.67	0.125683	-1.29	0.433545	-1.63	0.138211
GATA3	1.16	0.260584	1		1		1		1		1.14	0.5	1		1		1		1		1		1.4		1.06	0.649119	-1.08	0.200529	-1.11	0.0740386	-1.07	0.383704	-1	0.959495	-1.02	0.826406
GBP1	12.81	0.0820457	31.32	0.0112762	9.39	0.0012927	18.57	0.0001054	9.42	0.00710832	1.25	0.431773	12.74		9.97		1.08		15.96		19.15		4.53		3.36	0.00381492	2.4	0.063729	-1.02	0.952992	1.72	0.429398	5.94	0.00940031	-1.31	0.498258
GFI1	1.14	0.497179	-1.03	0.42265	1.49	0.232785	-1.14	0.182812	1.14	0.666145	3.41	0.00051452	1		1		1.64		-1.25		-1.25		2.15		-1.06	0.400237	1.06	0.6654	-1.04	0.63934	1.14	0.553784	-1.04	0.774451	1.29	0.288718
GNAQ	-1.09	0.637579	-1.11	0.197329	-3.41	0.011132	-1.1	0.660382	-2.05	0.139844	-5.81	0.200498	-1.05		-1.21		-4.6		1.45		-1.75		-2.85		1.14	0.50199	1.05	0.782552	1.03	0.878999	1.03	0.881806	-1.17	0.469438	-1.5	0.0659798
GNAS	1.03	0.36083	-1.16	0.546616	-1.08	0.696031	-1.16	0.154646	-1.01	0.910434	1.18	0.322502	-1.09		-1.07		-1.01		1.02		1		-1.26		-1.19	0.049098	1.02	0.839855	1.03	0.835073	-1.1	0.498727	-1.18	0.288324	1.01	0.91299
GNB1	1.31	0.204851	1.12	0.558015	1.23	0.103115	1.44	0.00311006	-1.03	0.754171	-1.63	0.00164031	-1.27		-1.27		-1.76		2.23		1.26		-1.21		-1.03	0.845614	-1.06	0.615416	-1.16	0.231441	-1.15	0.389425	-1.32	0.0519797	-1.34	0.0371035
GNGT1	1		1		1		1		1		1		1		1		1		1		1		1		1		1		1		1		1		1
GNLY	-1.05	0.850715	-1.9	0.0534379	1.51	0.60995	-2.03	0.088263	-1.61	0.26089	3.78	0.0609158	-1.28		-1.19		2.47		-1.59		-1.94		2.86		1.49	0.415549	1.19	0.684164	1.3	0.535935	1.26	0.569592	-1.35	0.508121	1.91	0.062239
GP1BB	-1.04	0.848327	-1.2	0.322737	-2.25	0.117959	-1.53	0.433734	3.3	0.0266967	-1.06	0.859863	1.24		6.74		1.5		-1.46		1.37		1.85		-1.36	0.561808	-1.23	0.733542	-1.02	0.974013	-1.02	0.929682	1.05	0.890775	1.58	0.364198
GPI	-1.11	0.411255	-1.09	0.744865	1.65	0.0312414	-1.28	0.250668	1.04	0.840203	2.02	0.0206903	-1		1.68		2.2		1.21		1.39		1.3		-1.11	0.254197	-1.1	0.271742	-1.25	0.0798726	-1.11	0.632342	-1.09	0.626702	1.2	0.274893
GPR183	-1.43	0.15863	-2.19	0.0684086	-2	0.221482	-2.91	0.00439405	-4.3	0.0005477	-4.71	0.00656941	-1.9		-3.72		-3.43		-2.06		-3.65		-2.25		-1.21	0.150874	-1.27	0.117869	-1.18	0.0804269	1.01	0.956094	-1.36	0.38019	1.16	0.599611
GRB2	1.01	0.976851	1.23	0.609327	1.11	0.649267	1.1	0.457519	-1.06	0.601869	-1.25	0.143758	1.54		1.68		-1.24		1.46		1.85		1.32		1.01	0.952049	-1.13	0.552398	-1.19	0.379908	-1.26	0.0901559	-1.04	0.837962	-1.22	0.16929
GTF3C1	-1.1	0.672496	-1.3	0.188246	1.22	0.271758	-1.25	0.0994142	-1.42	0.0103875	1.16	0.825346	-1.06		-1.06		1.2		1.38		-1.45		1.18		-1.05	0.810656	-1.05	0.764129	-1.26	0.233029	-1.25	0.289645	-1.17	0.504288	1.02	0.938295
GUSB	-1.08	0.630084	-1.72	0.0839295	1.78	0.0183856	-1.36	0.150179	1.3	0.128759	2.28	0.0867707	-1.84		-1.84		1.79		1.18		1.43		2.05		-1.05	0.803411	-1.01	0.934547	-1.21	0.427274	-1.13	0.476104	-1.34	0.206427	-1.16	0.31867
GZMA	-1.03	0.962662	-2.11	0.0521969	5.89	0.109854	-1.29	0.516654	3.07	0.0235326	39.71	0.0217171	-1.02		-2.52		11.86		-1.74		-1.23		12.4		1.13	0.860367	1.12	0.856014	1.19	0.778194	1.66	0.371286	1.37	0.523134	3.23	0.025774
GZMB	-1.11	0.690297	-1.53	0.0359977	5.93	0.107108	-1.32	0.263926	1.92	0.027233	14.81	0.0141328	-1.03		-1.38		5.29		-1.47		-1.56		4.29		1.41	0.257898	1.2	0.518213	1.28	0.385195	1.49	0.364167	1.18	0.699345	2.24	0.0226102
GZMH	-1.1	0.832981	-2.72	0.0168216	-1.56	0.478422	-1.32	0.370946	-2.39	0.0223489	2.66	0.176818	-1.12		-2.35		-1.9		-1.19		-2.26		1.73		1.32	0.501657	1.07	0.853382	1.2	0.624025	1.59	0.35215	-1.07	0.894975	1.99	0.0977628
GZMK	-1.54	0.457728	-3.7	0.150941	1.04	0.922924	-2.33	0.0191134	-1.29	0.323791	2.42	0.0155609	-1.51		-1.62		2.08		-2.31		-3.66		6.73		1.25	0.566776	-1.01	0.976118	1.18	0.660427	1.18	0.64933	-1.39	0.402797	2.24	0.0243087
GZMM	1.09	0.42265	1		1		-1.1	0.308031	-1.15	0.143555	1.24	0.653981	1		1		1		1		1		1.83		1.04	0.705737	-1.03	0.571645	-1.05	0.391002	-1.05	0.794551	-1.13	0.497556	1.14	0.495309
HAMP	1		1.97	0.42265	1.81	0.359608	1		1.3	0.391002	1.29	0.5	1		1		2.38		1		1		1		1		1		1		1		1		1
HAVCR2	1		1		1.7	0.0767209	1		1.61	0.0652126	4.07	0.0312083	1		1		1.77		1		1		2.58		1		1		1		1		1		1
HDAC3	-1.22	0.367544	-2.13	0.122886	1.84	0.0266921	-1.5	0.0410445	-1.29	0.208945	1.99	0.123309	-1.34		1.39		1.38		1.22		-1.14		1.5		1.03	0.790078	1.03	0.811548	-1.02	0.919882	-1.16	0.341226	-1.07	0.622869	1.13	0.291007
HDAC4	1.35	0.245752	1.2	0.756462	-1.17	0.544468	1.74	0.0466969	-1.11	0.748393	-1.38	0.431536	2.27		1.87		-1.9		1.94		2.21		1.36		1.55	0.0342705	1.08	0.654997	1.09	0.668682	-1.13	0.417385	1.12	0.775936	-1.31	0.139107
HFE	1		1.19	0.42265	1.51	0.0277155	1		1.63	0.182607	7.72	0.15241	1		1		1.77		1		1		2.85		1		1		1		1		1		1
HIF1A	1.51	0.565531	2.57	0.0143164	2.54	0.0149587	1.89	0.00280869	2.86	0.00744249	2.2	0.00087508	1.49		1.26		1.8		3.11		2.15		1.74		1.24	0.373936	-1.26	0.269185	-1.23	0.367855	-1.07	0.701987	1	0.991097	-1.31	0.162616
HLA-A	1.15	0.631448	1.87	0.20706	1.39	0.397222	1.24	0.420755	1.02	0.944896	-1.43	0.473818	1.7		1.11		-1.56		1.69		1.25		1.1		1.09	0.869138	-1.01	0.984727	-1.18	0.749908	-1.29	0.693053	-1.03	0.966485	-1.27	0.707703
HLA-B	1.17	0.698385	1.91	0.120424	1.04	0.871549	1.26	0.318886	1.21	0.443452	-1.08	0.798081	2.22		1.96		-1.26		1.92		2.03		1.2		1.08	0.737444	-1.04	0.852145	-1.2	0.406647	-1.42	0.00294508	-1.07	0.597495	-1.4	0.0240438
HLA-C	-1.06	0.979069	-1.12	0.955627	1.05	0.983543	1.06	0.96867	-1.16	0.913695	1.19	0.86464	1.29		-1.16		-2.52		1		1		1		1.05	0.971314	-1.05	0.970208	-1.12	0.925554	-1.12	0.914503	-1.05	0.966926	-1.08	0.942741
HLA-DMA	-1.21	0.634215	-3.98	0.0398456	-2.21	0.190567	-1.15	0.555938	-4.22	0.0246552	-1.85	0.0458905	-1.82		-4.06		-8.96		2.09		-1.86		-4.4		-1.42	0.253387	-1.35	0.33733	-1.43	0.234913	-1.24	0.536127	-1.36	0.416899	-1.33	0.392347
HLA-DMB	-2.03	0.0784197	-3.15	0.0404757	-2.3	0.0530681	-2	0.103945	-3.07	0.0171591	-2.75	0.0781095	1.06		-2.44		-2.44		2.07		-1.29		-1.29		-1.4	0.220077	-1.33	0.406464	-1.68	0.136276	-1.36	0.518876	-1.23	0.668023	-1.2	0.664467
HLA-DOB	-1.76	0.135815	-2.98	0.0759593	-3.72	0.0471244	-2.75	0.153091	-2.85	0.115249	-2.94	0.364321	-5.67		-5.67		-3.58		-1.98		-1.98		-1.11		-1.54	0.407382	-1.23	0.645213	-1.35	0.502247	-1.34	0.486244	-1.67	0.230849	-1.45	0.311937
HLA-DPA1	-1.09	0.854048	-2.6	0.105096	-2.19	0.19754	-1.28	0.544062	-2.26	0.195342	-2.74	0.0358921	-1.29		1.52		-2.57		1.82		-1.51		-3.14		-1.15	0.718327	-1.2	0.698094	-1.24	0.559331	-1.14	0.477806	-1.25	0.279248	-1.08	0.690617
HLA-DPB1	-1.35	0.530839	-2.39	0.142663	-1.96	0.348516	-1.9	0.234042	-2.8	0.0843484	-1.57	0.341104	1.03		-2.04		-3.42		1.25		-2.23		-4.52		-1.26	0.522149	-1.26	0.582573	-1.25	0.49205	-1.27	0.429835	-1.45	0.325124	-1.17	0.598486
HLA-DQA1	-1.53	0.273071	-2.57	0.0816044	-2.16	0.224909	-1.98	0.0155377	-3.3	0.00252983	-2.88	0.111812	-1.73		-3.39		-5.81		-1.18		-3.25		-3.44		-1.44	0.128107	-1.29	0.198701	-1.31	0.178754	-1.24	0.551381	-1.47	0.360012	-1.23	0.595691
HLA-DQB1	-1.44	0.231508	-3.84	0.0345696	-2.08	0.0622554	-1.51	0.226	-2.68	0.018495	-4.92	0.114193	-1.17		-1.56		-2.46		1.92		1.12		-1.66		-1.25	0.620708	-1.29	0.571001	-1.03	0.944126	-1.23	0.417612	-1.24	0.425421	-1	0.986993
HLA-DRA	-1.38	0.299817	-2.52	0.0866379	-2.03	0.182634	-1.45	0.145814	-3.71	0.0113006	-5.51	0.00129158	1.13		-1.55		-2.32		1.17		-1.48		-3.35		-1.12	0.66307	-1.35	0.357774	-1.11	0.666558	-1.07	0.834256	-1.17	0.612479	-1.07	0.848322
HLA-DRB1	-1.03	0.92812	-2.7	0.227183	-1.88	0.319331	1.15	0.605388	-2.71	0.0214636	-1.53	0.299277	-1.41		-2.76		-3.52		2.19		-1.37		-4.89		-1.44	0.148339	-1.18	0.491708	-1.16	0.461005	-1.05	0.871749	-1.38	0.367938	-1.07	0.78532
HMGB1	-1.03	0.769958	1.03	0.843138	-1.02	0.929113	-1.09	0.573197	-1.29	0.0242148	1.13	0.411838	1.05		-1.49		1.1		-1.47		-2.22		1.03		1.02	0.926051	-1.01	0.955633	1.04	0.857275	-1	0.993876	-1.08	0.581563	1.02	0.845197
HMGB2	1.07	0.674073	1.25	0.387925	3.62	0.00865749	-1.03	0.830702	1.56	0.00224663	3.37	1.38e-05	-1.08		-1.18		3.3		1.09		-1		2.39		-1.25	0.100567	-1.14	0.157119	-1.44	0.0630869	-1.07	0.662596	-1.04	0.760565	1.06	0.69094
HMGN1	1.01	0.961516	1.42	0.383548	1.79	0.026658	-1.06	0.776137	1.22	0.227051	2.43	0.0031052	-1.13		-1.03		2.49		1.13		-1.22		1.66		1.01	0.940911	-1.17	0.167701	-1.16	0.227339	-1.11	0.600075	-1.17	0.387439	-1.31	0.261288
HPRT1	-1.02	0.877368	-1.55	0.426325	2.09	0.00452407	1.18	0.105735	1.52	0.00527017	2.83	0.00179403	-3.72		-1.68		2.31		1.54		1.43		1.98		-1.33	0.0809249	-1.11	0.0460292	-1.07	0.637451	1.59	0.160676	1.37	0.303524	1.59	0.15533
HRAS	1		1		1.3	0.42265	1		1		1.14	0.5	1		1		1		1		1		1		1		1		1		1		1		1.02	0.373901
HSD11B1	1		1		2.43	0.116598	1		1.76	0.0639527	5.32	0.0226579	1		1		2.92		1		1		1.51		1		1		1		1		1		1
HSH2D	4.33	0.106921	4.49	0.0301434	1.83	0.20055	3.79	0.0194411	2.95	0.0246587	-1.22	0.805646	2.09		1.21		-1.55		3.82		2.42		1.22		1.07	0.783978	-1.22	0.380012	-2.16	0.0666984	1.23	0.518416	1.26	0.500064	-1.69	0.0845062
HSPB1	1		2.68	0.242229	3.02	0.022207	1.05	0.391002	2.12	0.0621463	1.52	0.5	1		1		3.53		1		1		1		1		1		1		1		1		1
HSPB2	1		1		1.05	0.42265	1.66	0.170406	-1.01	0.391002	1.48	0.50939	1		1		1.52		1		1		1		1		1		1		-1.06	0.674739	-1.13	0.384611	-1.13	0.373901
ICAM1	1.77	0.341936	5.2	0.166443	12.12	0.00175777	2.22	0.00519244	6.73	0.0003009	7.17	0.0612362	2.94		4.22		4.02		2.47		7.41		3.65		1.45	0.267965	1.24	0.538805	-1.11	0.740024	1.38	0.149196	1.98	0.011717	1.11	0.449496
ICAM2	1.2	0.438487	-1.04	0.853895	-1.34	0.163958	1.16	0.541083	1.28	0.124128	-1.04	0.921621	-1.04		-1.28		-2.05		1.25		-1.05		-1.34		-1.06	0.585634	1.03	0.84868	-1.16	0.400128	1.17	0.100584	1.14	0.217363	-1.09	0.46441
ICAM3	-1.07	0.841517	1.04	0.902323	-1.93	0.121541	-1.34	0.193664	-1.1	0.712767	1.24	0.526452	1.55		2.16		-1.04		-1.01		1.18		1.01		1.24	0.208645	-1.13	0.493359	-1.25	0.129845	-1.63	0.172804	-1.34	0.422786	-1.85	0.0801786
ICAM4	-1.24	0.416651	1.12	0.895596	-3.43	0.0006054	1.24	0.395291	1.06	0.87905	-1.41	0.708097	1.81		-1.9		-1.35		-5.05		-1.36		-2.76		1.34	0.509439	1.68	0.225757	1.73	0.202858	1	0.999192	1.34	0.254582	1.33	0.320147
ICAM5	1		1		1		1		1		1.09	0.5	1		1		1		1		1		1.29		1		1		1		1		1		1
ICOS	-1.17	0.260713	-1.74	0.335837	1.85	0.198282	-1.08	0.731876	1.35	0.191929	2.39	0.100231	-1.02		-3		1.16		-1.32		-1.89		2.97		1.19	0.297269	1.02	0.915544	1.07	0.69508	1.03	0.866352	-1.29	0.426189	-1.03	0.862916
ICOSLG	1		1		1		-1.13	0.256106	-1.07	0.568096	-1	0.986378	1		1		1		1		1		1		-1.12	0.276675	-1.14	0.245003	-1.14	0.238151	-1	0.986079	1.07	0.598248	-1.05	0.373901
IDO1	2.82	0.437097	8.17	0.0558171	8.45	0.0518957	7.98	0.0254284	9.54	0.0122989	4.02	0.0644671	7.19		6.88		2.44		15.82		64.81		10.58		1.35	0.586438	1.04	0.934375	-1.39	0.587175	1.04	0.968819	1.57	0.661172	-1.44	0.65434
IDO2	1.25	0.675632	2.51	0.378022	1.72	0.210319	1.56	0.456118	2.05	0.0235993	5.28	0.0883788	2.83		1.08		1.26		1		1		2.26		1.04	0.871976	-1.16	0.45036	-1.2	0.353589	-1.07	0.857929	1.03	0.950603	-1.36	0.278825
IFI16	2.62	0.187797	2.79	0.0063623	1.48	0.156252	3.1	0.00256433	2.05	0.0169058	1.44	0.239103	3.36		2.36		1.81		5.2		3.38		1.38		-1.02	0.870375	1.03	0.839372	-1.3	0.168752	-1.05	0.885568	1.09	0.770279	-1.23	0.453716
IFI35	2.99	0.279744	6.42	0.0504611	3.55	0.0219535	4.68	4.844e-05	5.06	0.00247633	4.22	0.154559	8.22		7.86		2.98		3.96		6.22		2.55		1.39	0.152212	-1.03	0.898445	-1.16	0.477734	-1.18	0.307075	1.45	0.223977	-1.17	0.235701
IFI44	18.68	0.0548813	49.17	0.00853602	10.43	0.0471012	25.23	6e-06	19.22	0.00098332	2.58	0.00913224	26.94		21.13		8.05		5.9		5.89		2.44		3.99	0.0184978	1.79	0.314477	-1.2	0.789863	1.58	0.578397	4.3	0.060418	1.2	0.707907
IFIH1	5.7	0.156674	13.94	0.00290148	3.56	0.00935016	6.92	3.266e-05	5.36	0.00469458	1.6	0.0446377	7.51		5.18		2.17		4.84		4.35		1.62		1.82	0.0219632	1.28	0.292527	-1.02	0.921008	1.16	0.630206	1.89	0.0308457	-1.15	0.393465
IFIT1	4.32	0.238607	15.64	0.0060262	1.62	0.177517	17.94	0.0002589	13.69	0.00200269	2.06	0.0875924	7.59		5.8		1.89		5.98		7.24		1.75		1.87	0.262233	1.53	0.437477	1.51	0.443522	2.33	0.0840802	3.1	0.0104336	1.31	0.0577976
IFIT2	33.9	0.116446	124.81	0.00246561	14.37	0.0186789	50.57	1.117e-05	37.25	0.00189796	4.02	0.109092	40.81		32.55		5.99		16.57		25.02		4.93		4.05	0.00547381	1.9	0.220321	-1.2	0.736479	2.07	0.371844	5.78	0.00751872	-1.06	0.864281
IFIT3	18.05	0.0795842	97.16	0.00183309	14.23	0.0200156	26.98	7.481e-05	21.91	0.00216222	3.08	0.248538	14.59		12.74		4.07		10.5		14.29		2.82		2.91	0.00982004	1.57	0.273606	-1.25	0.572181	1.65	0.493269	3.99	0.0478454	-1.38	0.503571
IFITM1	2.33	0.248671	4.67	0.0195363	1.55	0.288894	4.05	1.134e-05	2.71	0.00820216	-1.21	0.0436798	6.94		3.53		1.2		3.75		4.54		1.94		1.19	0.403968	1.02	0.943873	-1.09	0.650013	1.07	0.77095	1.65	0.175932	-1.23	0.415781
IFNA1	1		1		1		1		1		1.67	0.5	1		1		1		1		1		1		1		1		1		1		1		1
IFNA2	1		1		1		1		1.18	0.391002	1.76	0.5	1		1		1		1		1		1.99		1		1		1		1		1		1
IFNA4	1		1		1		1		1		2.14	0.5	1		1		1		1		1		1.24		1		1		1		1		1		1
IFNAR1	-1.05	0.851009	1.58	0.248075	-1.52	0.118679	1.64	0.0591627	-1.04	0.882803	-5.04	0.00167437	1.44		1.19		-3.23		1.7		1.11		-1.59		-1.01	0.957604	-1.03	0.834719	-1.02	0.858649	-1.07	0.735733	-1.01	0.979463	-1.57	0.0497662
IFNAR2	1.74	0.154089	1.6	0.238622	1.35	0.304306	2.73	0.00254082	1.81	0.00984216	1.03	0.94717	2.15		1.33		-1.15		2.7		3.75		2.22		1.06	0.822519	1	0.991191	1.01	0.979727	1.11	0.699649	1.39	0.29641	-1.39	0.190249
IFNB1	1		1		1.01	0.42265	1		1.24	0.391002	3.87	0.5	1		1		1.4		1		1		4.3		1		1		1		1		1		1
IFNG	1		1		3.99	0.159143	-1.04	0.510689	1.32	0.279902	6.43	0.0019103	1		1		4.57		1		1		1.78		1		1		1		1.13	0.307943	1.02	0.60705	1.05	0.458695
IFNGR1	-1.11	0.7614	1.77	0.175573	1.09	0.850772	1.21	0.523927	1.32	0.427709	-2.29	0.0503233	1.49		1.1		-1.46		1.94		1.8		1.39		1.02	0.940279	-1.03	0.905123	-1.13	0.638163	-1.3	0.468424	-1.32	0.444557	-2.08	0.0669977
IFNGR2	1.08	0.855603	2.54	0.187688	1.91	0.123948	2.08	0.0117462	2.1	0.0143704	-1.03	0.961245	2.79		2.99		-1.12		2.41		3.72		1.62		1.34	0.250497	1.15	0.369461	-1.12	0.542189	-1.31	0.304372	1.02	0.938203	-1.46	0.167862
IGF2R	1.04	0.924999	1.85	0.183335	-1.73	0.118291	1.48	0.115901	-1.06	0.82146	-1.85	0.19909	2.9		2.21		-3.12		2.18		1.63		1.11		1.09	0.81349	-1.06	0.849344	-1.3	0.426654	-1.5	0.414599	-1.12	0.820047	-1.77	0.223905
IKBKAP	-1.42	0.379869	-2.23	0.0330109	1.02	0.892446	-1.46	0.02023	-1.39	0.0659789	-1.05	0.781884	1.36		-1.9		-1.04		1.86		-1.09		-1.11		1.09	0.739367	1.26	0.392305	1.29	0.348834	-1.3	0.155792	-1.73	0.0941487	-1.4	0.0552207
IKBKB	-1.29	0.275673	-2.22	0.153798	-1.57	0.0171116	-1.63	0.0544531	-1.57	0.0659751	-1.24	0.342683	-1.41		1.07		-1.64		1.02		1.34		1.24		-1.1	0.693443	-1.19	0.463064	-1.22	0.335588	-1.09	0.514493	1.09	0.537445	1.05	0.794438
IKBKE	-1.11	0.727257	-1.56	0.199914	1.06	0.832145	-1.6	0.103248	-1.3	0.368881	1.77	0.0679678	-1.34		1.58		1		-1.53		-1.53		1.61		-1.11	0.545373	-1.33	0.0744993	-1.51	0.0862421	-1.32	0.215452	-1.32	0.258548	1.2	0.381122
IKBKG	-1.18	0.404177	-1.81	0.00265154	-1.32	0.306339	-1.35	0.15695	-1.09	0.713275	-1.87	0.0127682	2.22		1.68		1.23		1.32		1.9		1.41		1.05	0.883124	-1.02	0.923437	-1.18	0.54913	-1.32	0.0841796	-1.42	0.165139	-1.37	0.0958958
IKZF1	1.05	0.433657	1.01	0.965094	-1.27	0.42586	-1.25	0.275018	-1.36	0.11447	-1.28	0.144432	1.19		-1.14		-1.82		-1.18		-1.19		1.31		1.13	0.156959	-1.01	0.885295	1.06	0.539257	-1.11	0.471385	-1.12	0.473874	1.03	0.840872
IKZF2	-1.01	0.952044	-1.55	0.366208	-1.29	0.185152	-1.72	0.182774	-1.06	0.854961	1.02	0.988398	1.46		1.14		1.21		-1.69		-1.57		1.66		-1.05	0.787198	-1.05	0.808191	-1.01	0.967317	1.05	0.854234	-1.15	0.695436	1.45	0.193907
IKZF3	-1.08	0.765404	-3.05	0.203808	-1.28	0.54924	-2.37	0.0271201	-1.9	0.0834036	-1.23	0.481267	-1.91		-3.36		-2.69		-1.84		-4.06		1.04		-1.06	0.789943	-1.12	0.626194	-1.12	0.636069	-1.04	0.897491	-1.2	0.606177	1.37	0.271944
IL10	1		1		1.96	0.081463	1		1		1.6	0.5	1		1		1.34		1		1		1		1		1		1		1		1		1
IL10RA	1.26	0.535236	1.3	0.414339	-1.23	0.0630577	-1.04	0.830875	-1.3	0.345333	-3.71	0.00211752	1.47		1.28		-1.28		1.47		1.58		1.49		1.07	0.586902	1.02	0.894412	-1.08	0.555389	1.01	0.917641	1.25	0.0903499	1.11	0.470371
IL10RB	1.23	0.55909	2.29	0.080631	1.84	0.0391733	2.06	0.00425237	1.53	0.0415848	1.06	0.604944	2.02		1.61		-1.25		2.99		2.19		1.31		1.16	0.253707	1.12	0.317526	-1.06	0.674775	-1.09	0.641336	1.15	0.485994	-1.2	0.329842
IL11	1		1		1		1		1		1.36	0.5	1		1		1		1		1		1		1		1		1		1		1		1
IL11RA	-1.05	0.871959	-1.29	0.288445	-1.29	0.288445	-1.08	0.511466	-1.14	0.250246	1.15	0.703132	-1.14		-1.14		-1.14		1		1		1.51		1.18	0.425959	1.1	0.388768	-1.03	0.81928	-1.1	0.633609	1.04	0.851594	1.16	0.383395
IL12A	1		1		1		1		1		1		1		1		1		1		1		1		1		1		1		1		1		1
IL12B	1		1		1		1		1		1.52	0.5	1		1		1		1		1		1		1		1		1		1		1		1
IL12RB1	1.59	0.273956	1.43	0.539818	2.06	0.0713797	1.19	0.273872	1.66	0.0049882	2.02	0.00219084	2.02		1.63		-1.15		1.73		2.05		2.47		1.28	0.268734	-1.2	0.535105	-1.41	0.335958	-1.01	0.914183	1.69	0.0304236	-1.08	0.222258
IL12RB2	1		1		1.83	0.186179	-1.03	0.391002	-1.03	0.391002	4.49	3.76e-06	1		1		1		-1.57		-1.57		2.29		1.02	0.391002	1		1		1		1.02	0.373901	1.16	0.183395
IL13	1		1		1		1		1		1.6	0.5	1		1		1		1		1		1.18		1		1		1		1		1		1
IL13RA1	1.5	0.436366	2.32	0.157289	-1.13	0.701577	2.06	0.0224726	1.25	0.618439	-1.9	0.118461	1.89		1.29		-2.69		3.1		2.33		1.04		1.11	0.722902	-1.04	0.880269	-1.03	0.917775	-1.15	0.737554	-1.11	0.829473	-2.08	0.0884108
IL15	1.62	0.364588	1.14	0.748288	1.07	0.844	1.52	0.129046	1.53	0.209327	1.39	0.79559	-1.34		-1.34		2.05		3.01		2.49		2.95		-1.25	0.515212	1.07	0.846659	-1.26	0.486369	1.03	0.81029	1.43	0.144433	1.09	0.446371
IL16	-1.37	0.0104304	-1.62	0.0670551	-3.49	0.0807211	-1.71	0.00355377	-2.27	0.0312008	-4.35	4.672e-05	1.28		-1.04		-3.69		-1.25		-1.39		-1.41		1.07	0.695055	-1.03	0.851879	-1.24	0.236472	-1.27	0.12256	-1.12	0.47549	-1.28	0.0748644
IL17A	1		1		1		1		1		1.9	0.5	1		1		1		1		1		1		1		1		1		1		1		1
IL17B	1		1		1		1		1		1.44	0.5	1		1		1		1		1		1.51		1		1		1		1		1		1
IL17F	1		1		1		1		1		1.71	0.5	1		1		1		1		1		1		1		1		1		1		1		1
IL17RA	1.21	0.639501	1.37	0.325837	-1.96	0.312911	1.54	0.103396	-1.02	0.947074	-2.61	0.0880892	1.59		1.71		-2.2		2.7		2.44		1.31		1.18	0.616805	-1.08	0.797723	-1.26	0.45926	-1.51	0.334433	-1.3	0.559344	-1.87	0.145972
IL18	-1.06	0.77224	1.73	0.333696	3.65	0.079688	-1.03	0.855679	2.36	0.00065453	5.61	0.152704	1.71		-2.01		3.75		-2.18		-2.18		5.18		1.45	0.310141	-1.05	0.874483	1.1	0.787889	-1.06	0.850808	-1.09	0.753727	1.79	0.0338698
IL18R1	1.03	0.339517	6.02	0.0818225	6.09	0.0579695	1.89	0.25676	12.6	0.00167601	5.28	0.0465394	2.7		7.38		10.11		1.5		2.3		3.5		1.06	0.902642	-1	0.991461	-1.1	0.785418	-1.24	0.402294	1.07	0.830022	-1.06	0.84344
IL18RAP	1.37	0.42265	20.53	0.0235196	10.45	0.0389821	3.79	0.175059	19.49	6.055e-05	6.34	0.0566786	8.22		13.42		12.24		2.07		6.5		7.56		1.13	0.258794	1		1		-1.33	0.538299	-1.13	0.829897	-1.64	0.294144
IL19	1		1		1		1		1		1		1		1		1		1		1		1		1		1		1		1		1		1
IL1A	1.09	0.742718	1.56	0.256345	1.15	0.540258	-1.01	0.391002	1.39	0.246432	2.71	0.258528	3.56		2.21		1.89		1		1.9		2.26		1.06	0.805108	1.02	0.920011	1.29	0.399553	1.04	0.646196	1.14	0.388124	1.23	0.205992
IL1B	2.26	0.251959	4.24	0.113888	3.89	0.207643	2.52	0.0336164	1.09	0.816745	-4.07	0.209995	8.24		3.29		-2.56		4.19		2.2		-1.01		1.53	0.219696	1.26	0.500645	1.04	0.921723	-1.13	0.792365	1.13	0.787075	-1.73	0.240826
IL1R1	-1.48	0.496005	4.16	0.0259282	2.66	0.0328724	1.67	0.404491	3.39	0.103018	1.65	0.382102	-1.17		1.2		2.32		1.75		-1.35		1.35		-1.16	0.681314	-1.09	0.777489	-1.38	0.533074	1.02	0.966845	-1.22	0.710991	-1.87	0.214107
IL1R2	-1.85	0.383081	1.57	0.404391	7.09	0.0244044	-1.36	0.425959	2.87	0.0746907	4.43	0.00744975	-1.25		-1.18		7.01		1.05		-2.64		1.23		1.06	0.901444	-1.2	0.657184	-1.5	0.433411	-1.09	0.876727	-1.61	0.43915	-1.8	0.239678
IL1RAP	1.55	0.437965	3.9	0.0915837	1.61	0.556448	2.76	0.0275886	2.29	0.0068747	-1.68	0.230179	2.24		1.62		-1.52		3.17		2		1.3		1.02	0.924788	1.25	0.408954	-1.14	0.679638	-1.32	0.540711	-1.25	0.635878	-2.35	0.0601641
IL1RL1	-1.21	0.42265	-1.21	0.42265	1.91	0.248385	-1.58	0.190879	1.34	0.521541	-1.25	0.57524	-1.22		-1.22		4.45		-1.17		-1.17		1.61		1.08	0.893008	-1.16	0.721667	-1.14	0.781198	-1.08	0.576974	-1.08	0.723843	1.04	0.870395
IL1RL2	1		1		1		1		1		2.65	0.5	1		1		1		1		1		1		1		1		1		1		1		1
IL1RN	6.94	0.286906	39.55	0.0154088	12.27	0.00369004	8.64	0.00063425	16.54	0.00207667	5.39	0.0360174	23.63		15.2		4.01		8.72		18.74		3.07		-1.05	0.824249	-1.02	0.918815	-1.18	0.30835	-1.19	0.5501	-1.28	0.491306	-1.5	0.195917
IL2	1		1		1.1	0.42265	1	0.391002	1		1		1		1		1		1		1		1		1		1		1		1		1		1
IL20	1		1		1		1		1		1.52	0.5	1		1		1		1		1		1		1		1		1		1		1		1
IL21	-1.02	0.961411	-3.16	0.058795	-1.03	0.709771	-1.15	0.39906	-1.63	0.232378	2.63	0.0032086	-1.35		-6.44		-1.92		-1.08		-3.71		1.38		-1.05	0.73462	1.01	0.965641	-1.4	0.0407353	-1.14	0.716929	-1.66	0.301014	1.22	0.505574
IL21R	-1.23	0.288205	1.1	0.840989	3.09	0.0461357	-1.01	0.975228	1.17	0.734507	1.7	0.20094	-1.05		2.44		1.69		1.11		1.11		2.14		1.02	0.919435	-1.12	0.597797	-1.02	0.936412	1.24	0.612469	1.22	0.643292	1.63	0.280247
IL22	1		1		1.24	0.42265	1		1		2.04	0.5	1		1		1		1		1		1		1		1		1		1		1		1
IL22RA2	1		1		1		1		1		2.38	0.5	1		1		1		1		1		3.17		1		1		1		1		1		1
IL23A	1		1		1.16	0.42265	1		1		1.6	0.5	1		1		1		1		1		1		1		1		1		1		1		1
IL23R	1		1		1		1		1		1		1		1		1		1		1		1		1		1		1		1		1		1
IL26	1		1		1		1		1		1.95	0.5	1		1		1		1		1		1.51		1		1		1		1		1		1
IL27	1		1		1		1.05	0.391002	1.2	0.391002	1.44	0.5	1		1		1		1		1		1.51		1		1		1		1		1		1
IL28A	1		1		1		1		1		1.22	0.5	1		1		1		1		1		1.08		1		1		1		1		1		1
IL28B	1		1		1		1		1		1.58	0.5	1		1		1		1		1		1		1		1		1		1		1		1
IL29	-1.21	0.680895	-1.17	0.804676	-1.82	0.0830685	1.03	0.948032	-1.3	0.545191	-1.25	0.779555	2.06		1.4		-1.03		1.32		-1.02		1.36		1.49	0.151774	1.33	0.280881	2	0.0366684	1.23	0.509878	1.09	0.768837	1.24	0.518648
IL2RA	1		2.61	0.222041	9.07	0.0303795	1		2.92	0.00208944	4.32	0.0906462	1		2.59		4.69		1		1.58		2.15		1.23	0.224112	1		1	0.391002	1		1.26	0.300798	1.06	0.204088
IL2RB	-1.41	0.244811	-3.49	0.0773413	1.18	0.666728	-2.89	0.0134542	-1.65	0.0226463	1.86	0.0145506	1.15		-1.57		1.2		-2.9		-2.77		1.96		1.15	0.333823	-1.03	0.88885	1.1	0.524296	-1.18	0.54219	-1.42	0.434735	1.66	0.0611195
IL2RG	-1.14	0.602895	-1.24	0.306612	1.16	0.338569	-1.4	0.0899159	-1	0.999819	-1.05	0.802511	-1.24		-1.43		-1.86		-1.41		-1.52		1.06		-1.19	0.283625	-1.05	0.778973	-1.27	0.13902	-1.28	0.395507	-1.38	0.293691	-1.04	0.870092
IL3	1		1		1		1		1		1.89	0.5	1		1		1		1		1		1.13		1		1		1		1		1		1
IL33	1.04	0.42265	1.15	0.42265	1.03	0.42265	-1.05	0.758763	1.4	0.336913	3.27	0.531851	1		1		1.64		1		1		3.23		1.15	0.465042	-1.16	0.264793	1.11	0.617354	1.08	0.218783	1		1.06	0.373901
IL4	1		1		1		1.08	0.391002	1.1	0.391002	1.34	0.5	1		3.07		1		1		1		1.29		1		1		1		1		1		1
IL4R	1.22	0.542241	3.97	0.131892	2.51	0.0193952	1.17	0.584165	1.43	0.060462	-1.23	0.783721	5.18		3.44		1.38		1.86		2.48		2.89		1.15	0.542114	-1.42	0.234671	-1.37	0.381794	-1.28	0.319798	-1.02	0.950653	-1.02	0.946681
IL5	1		1		1		1		1		1		1		1		1		1		1		1		1		1		1		1		1		1
IL5RA	-1.12	0.42265	-1.12	0.42265	-1.12	0.42265	-1.4	0.264807	-1.4	0.264807	2.05	0.618392	1		1		1.22		1		1		1.51		1.1	0.391002	1		1		1		1		1.09	0.373901
IL6	1		1.2	0.42265	7.35	0.10415	1		3.08	0.00210377	1.38	0.5	1		1		1		1		1		1		1		1		1		1		1		1
IL6R	1.12	0.760481	1.48	0.301348	-3.1	0.107734	1.54	0.0865126	-1.36	0.275494	-2.71	0.0275961	1.16		1.01		-5.1		2.58		1.85		-1.66		-1.03	0.890726	-1.02	0.916693	-1.27	0.250897	-1.33	0.403912	-1.16	0.651915	-2	0.059322
IL6ST	-1.05	0.488351	2.08	0.315019	1.58	0.265185	-1.16	0.207039	1.02	0.934841	-5.26	0.276267	1.06		1.08		1.33		1.34		1.19		1.06		1.16	0.420027	1.03	0.873628	1.01	0.935857	-1.19	0.487378	-1.1	0.700758	1.01	0.960026
IL7	-1.4	0.23225	-1.88	0.0347557	-1.59	0.0975079	-1.47	0.1082	-1.16	0.614342	1.47	0.80281	-1.53		-1.53		1.39		-1.25		-1.25		2.66		1.02	0.941934	-1.25	0.373249	-1.31	0.317677	1.29	0.388269	1.12	0.720817	1.37	0.197404
IL7R	-1.45	0.360939	-1.64	0.145322	-3.4	0.0242347	-2.44	0.00621276	-2.03	0.0184531	-3.79	0.00361787	-1.69		-2.77		-7.31		-2.02		-3.42		-2.65		-1.02	0.870013	-1.12	0.427533	-1.12	0.354509	-1.02	0.935881	-1.17	0.598624	1.2	0.438632
IL8	-9.29	0.0144461	-1.17	0.748512	2.05	0.498884	-6.44	0.00670336	-3.62	0.0274916	-4.16	0.0210236	-4.94		-10.24		-1.04		1.04		-2.51		-2.97		-1.35	0.609035	-1.32	0.625751	-2.61	0.165283	-2.39	0.146324	-4.01	0.0390927	-2.49	0.147502
IL9	-2.47	0.468625	2.4	0.243063	-1.02	0.950711	-3.95	0.0001498	1.5	0.456307	-1.74	0.429909	66.52		46.41		15.84		-16.64		2.16		1.73		2.04	0.164573	-1.01	0.990953	1.53	0.361479	-1.27	0.721365	2.91	0.135318	1.97	0.124668
ILF3	-1.08	0.779112	-1.52	0.237536	1.37	0.0821089	-1.18	0.28069	-1.16	0.411463	1.44	0.111233	-1.58		-2.35		-1.32		-1.08		-1.51		1.16		-1.28	0.0579802	-1.21	0.175	-1.43	0.00979159	1.13	0.664609	-1.1	0.801678	1.31	0.303073
IRAK1	-1.14	0.288683	-1.38	0.402009	1.31	0.0781533	-1.01	0.911738	1.06	0.577899	1.74	0.166438	1.6		1.01		1.05		1.94		1.96		1.83		-1.06	0.790859	-1.26	0.2301	-1.49	0.251742	-1.44	0.0154946	-1.14	0.373227	-1.17	0.360025
IRAK2	1.06	0.882267	-1.25	0.730998	-1.44	0.396783	1.46	0.158437	1.53	0.0424506	1.29	0.199303	1.63		1.93		1		1.27		1.87		1.27		1.19	0.459737	1.13	0.349549	1.32	0.10128	1.13	0.261208	1.22	0.215015	1.01	0.889975
IRAK3	-1.18	0.631539	2.57	0.183369	2.42	0.0895626	1.14	0.716386	2.8	0.0365038	1.67	0.0484698	1.64		2.58		1.65		2.2		2.94		3.07		1.08	0.805142	-1.13	0.619717	-1.11	0.706932	-1.67	0.252907	-1.53	0.31719	-1.78	0.151578
IRAK4	-1.04	0.906446	1.68	0.00955879	1.38	0.217819	1.08	0.614348	1.46	0.0403894	1.38	0.34838	1.73		1.33		1.12		1.32		1.17		1.2		1.04	0.811457	-1.04	0.82947	-1.08	0.504882	-1.12	0.265931	-1.11	0.350298	-1.23	0.227903
IRF1	2.78	0.134741	3.95	0.0381405	1.37	0.401769	4.27	1.41e-06	2.08	0.0231206	-4.41	0.0533648	4.63		3.09		-1.21		6.17		5.99		2.08		1.6	0.0641769	1.17	0.437902	-1.13	0.560147	1.31	0.394079	2.06	0.0384593	-1.39	0.215148
IRF3	-1.16	0.130342	1.01	0.971814	1.09	0.345791	1.05	0.753534	-1.02	0.911678	-1.38	0.337767	-1.49		-1.32		1.03		1.21		1.25		1.12		1.01	0.860755	1.01	0.840624	1.03	0.676329	1.14	0.484116	1.05	0.776921	1.13	0.457101
IRF4	1.15	0.201859	-1	0.98794	2.22	0.136329	-1.36	0.401365	1.06	0.866101	1.67	0.36248	-3.44		-3.44		2.3		-2		-2.22		3.51		-1.41	0.157037	-1.19	0.245813	-1.54	0.0523638	1	0.992582	-1.39	0.490324	1.27	0.383723
IRF5	1.51	0.596701	2.84	0.0615274	-1.36	0.458799	1.59	0.151531	2.22	0.0273184	1.24	0.54621	3.54		3.55		2.26		3.41		6.97		4.27		-1.21	0.460723	-1.24	0.404714	-1.13	0.653784	-1.17	0.430201	1.22	0.372435	1	0.998251
IRF7	8.39	0.078649	19.87	0.0024369	5.02	0.0206142	13.36	1.312e-05	9.25	0.0004256	2.68	0.103067	11.18		9.53		2.36		8.89		10.91		3.23		2.38	0.0179332	1.37	0.336042	-1.32	0.593033	1.28	0.661931	3.33	0.0245547	-1.46	0.329557
IRF8	1.11	0.776268	1.04	0.932509	1.38	0.428407	1.11	0.773873	-1.27	0.531899	1.26	0.461639	1.69		1.35		1.47		1.45		1.82		2.13		-1.26	0.379684	-1.35	0.271734	-1.37	0.185556	-1.01	0.98706	1.11	0.797494	1.03	0.942915
IRGC	1		1		1.36	0.285959	1.31	0.391002	1.63	0.151554	1.29	0.5	1		3.36		2.38		1		1		1.51		1		1		1		-1.17	0.373901	-1.17	0.373901	-1.17	0.373901
IRGM	1		1		1		1		1.3	0.217347	2.21	0.5	1		2.21		1		1		1		1.99		1		1		1		1		1		1
ISG20	3.19	0.263377	6.04	0.0156609	3.77	0.00101857	4.57	0.00456873	6.18	0.00071389	2.97	0.212371	5.81		4.71		3.45		5.31		6.66		2.95		1.25	0.276645	1.14	0.553349	-1.14	0.550457	1.04	0.874812	1.44	0.178831	-1.13	0.377435
ITGA2B	-1.04	0.929141	-1.11	0.801609	-2.38	0.0591628	-1.88	0.334391	3.08	0.0527799	-1.85	0.20346	-1.42		6.06		-1.65		-1.81		-1.04		1.13		-1.14	0.830163	-1.11	0.869955	-1.03	0.96096	-1.05	0.874261	-1.05	0.873925	1.6	0.352611
ITGA4	-1.31	0.220215	-2.66	0.0071639	-2.57	0.0630185	-1.6	0.0277232	-4.03	0.00011211	-2.65	0.0004369	1		-2.15		-2.25		-1.38		-2.18		-1.1		1.05	0.649702	-1.05	0.761561	1.05	0.677722	-1.08	0.684699	-1.12	0.605984	1.26	0.215024
ITGA5	1.1	0.828577	-1.03	0.949793	-2.87	0.0193306	1.05	0.829557	-1.78	0.0688602	-7.2	0.0617458	1.02		-1.37		-4.79		1.5		-1.17		-1.2		1	0.997046	-1	0.998828	-1.17	0.472497	-1.28	0.440314	-1.14	0.699121	-1.76	0.0657803
ITGA6	-1.13	0.407547	-1.2	0.240935	1.06	0.660232	-1.51	0.00788678	-1.34	0.0848319	-1.19	0.642594	-1.03		-1.03		-1.03		-1.25		-1.25		-1.25		-1	0.991047	-1.15	0.370199	-1.06	0.704087	-1.07	0.660803	1.08	0.721064	-1.06	0.766665
ITGAE	1		1		1		1		1		1.29	0.5	1		1		1		1		1		1		1		1		1		1		1		1
ITGAL	1.01	0.891076	-1.25	0.481326	-1.71	0.108713	-1.11	0.557777	-1.74	0.0109462	-2.33	0.0123859	1.87		1.24		-1.49		1.14		1.52		1.54		1.25	0.286493	-1.03	0.902852	1.05	0.811309	-1.07	0.664913	1.21	0.202968	1.48	0.0837961
ITGAM	1.35	0.602031	3.89	0.0496145	2.02	0.351209	2.14	0.0578701	3.86	0.0023555	1.4	0.0812844	2.72		3.75		1.53		2.79		3.8		3.46		1.34	0.230763	-1.07	0.795717	-1.17	0.470717	-1.52	0.204281	-1.11	0.745501	-1.57	0.170981
ITGAX	1.31	0.618341	-1.68	0.235932	-1.34	0.446712	1.69	0.169346	-1.31	0.522503	-1.74	0.313825	1.26		-1.08		-2.45		1.53		2.38		1.41		-1.07	0.795013	1.11	0.71442	-1.11	0.670156	1.1	0.784813	1.6	0.166094	1.48	0.223253
ITGB1	1.01	0.880396	-1.25	0.469061	-1.54	0.237358	-1.35	0.0177666	-1.47	0.0344782	-1.92	0.302529	-1.1		1.49		-1.53		-1.3		-1.52		1.06		-1.11	0.225373	-1.08	0.445333	-1.03	0.673631	-1.02	0.886927	-1.07	0.760886	1.45	0.0730096
ITGB2	-1.19	0.318683	-1.37	0.246171	-1.32	0.404935	-1.11	0.643784	-1.02	0.907285	-1.28	0.120581	-1.07		1.25		-1.95		1.23		1.53		1.09		-1.07	0.708802	-1.1	0.658685	-1.22	0.43688	-1.47	0.0262206	-1.19	0.22992	-1.3	0.197038
ITLN1	-1.64	0.0664318	1.03	0.96627	-2.37	0.0302316	1.13	0.726335	1.05	0.898847	1.07	0.904361	3.31		1		1		-1.45		1.58		1.18		1.17	0.514547	1.14	0.597296	1.56	0.0497281	-1.07	0.854448	1.09	0.823317	1.09	0.818538
ITLN2	1		1		1		1		1		1.58	0.5	1		1		1		1		1		1		1		1		1		1		1		1
JAK1	1.1	0.1773	-1.18	0.400383	-1.56	0.139652	-1.02	0.861313	-1.23	0.0606478	-1.74	0.539644	-1.11		-1.17		-2.44		1.19		-1.01		1.31		1.08	0.598939	-1.09	0.486568	-1.18	0.433707	-1.02	0.81923	-1.07	0.556061	-1.02	0.877746
JAK2	2.04	0.302908	3.34	0.0319735	-1.28	0.448795	3.37	0.00081223	2.09	0.0364837	-1.84	0.137027	4.88		4.8		-1.04		3.89		6.19		2.32		1.21	0.225554	1.03	0.84891	-1.05	0.772234	-1.19	0.318608	1.36	0.349042	-1.31	0.0953132
JAK3	1.07	0.649572	1.06	0.901184	2.3	0.0760257	1.05	0.863804	2.21	0.0424938	3.23	0.0144576	1.28		1.95		1.1		1.5		1.48		2.99		1.01	0.950192	1.02	0.933273	-1.17	0.489447	-1.01	0.976883	1.14	0.721337	1.23	0.548668
JUN	-1.81	0.0845001	3	0.0906723	3.97	0.0106074	-1.04	0.91736	1.9	0.0394562	2.39	0.0116645	-4.43		-4.43		2.03		1.44		1.6		1.45		-1.64	0.115138	-1.18	0.257373	-2.07	0.0115134	-1.17	0.520296	-1.47	0.249855	-1.55	0.102448
KCNJ2	2.24	0.350952	6.2	0.0594358	-1.01	0.981599	4.05	0.014711	1.84	0.246	-3.11	0.295621	6.48		5.74		-1.7		5.69		3.58		1.76		1.12	0.790046	1.18	0.683573	-1.12	0.845647	-1.12	0.842216	1.12	0.841163	-1.86	0.292195
KEAP1	1		1		1.65	0.121364	1		1.01	0.391002	1.44	0.5	1		1		1.28		1		1		1.72		1		1.05	0.391002	1		1.08	0.373901	1		1
KIR2DL4	1		1		1.07	0.42265	1		1		1		1		1		1		1		1		1		1		1		1		1		1		1
KIR3DL1	1		1		1.4	0.321418	-1.08	0.391002	1.68	0.312664	1.96	0.532715	1		1		1		1		1		2.04		1		1		1		1		1		1
KIR3DL2	1.06	0.881832	1.21	0.724881	1.85	0.18906	-1.56	0.250725	2.5	0.11018	7.87	0.0233757	-1.03		1.87		3.15		1.67		2.13		5.33		1.16	0.616576	-1.23	0.47223	-1.23	0.583591	-1.17	0.687686	-1.5	0.310254	-1.04	0.908541
KIR3DL3	1		1		1		1		1.59	0.236099	4.77	0.00664576	1		1		1		1		1		2.9		1		1		1		1		1		1
KIR3DS1	-1.08	0.582664	-1.01	0.961876	1.55	0.0542634	-1.43	0.257278	2.51	0.078339	5.46	0.160911	1		1		1.64		1		1		4.03		1.14	0.69516	1.06	0.803987	-1.04	0.8897	-1.04	0.922745	-1.04	0.931857	1.17	0.693683
KIT	1.05	0.881992	-1.21	0.42265	-1.21	0.42265	-1.26	0.113895	-1.16	0.31646	1.53	0.635145	-2.44		-2.44		-2.44		1.7		-1.13		-1.13		-1.09	0.82894	-1.24	0.49282	-1.2	0.605963	-1.27	0.407448	-1.49	0.227428	-1.53	0.125833
KLRB1	-2.5	0.21373	-3.65	0.0567787	-1.74	0.220762	-2.21	0.139669	-1.75	0.253766	1.66	0.492153	-4.24		-1.47		1.24		-2.91		-4.99		-1.79		1.24	0.28789	-1.04	0.858065	1.07	0.701377	1.42	0.322365	-1.38	0.497271	2.02	0.029904
KLRC1	-1.18	0.706696	-1.66	0.26846	1.65	0.434775	-1.04	0.739677	1.45	0.197192	3.58	0.527761	1		1		1.46		-1.13		-1.13		5.61		1.05	0.86714	-1.03	0.87855	1.04	0.872671	1.37	0.133011	-1.04	0.452473	1.21	0.208061
KLRC2	-1.33	0.393697	-1.3	0.443584	-1.2	0.536671	-1.53	0.119042	1.3	0.61638	2.66	0.614994	1		1		2.13		-1.62		-1.62		4.16		1.19	0.619222	1.02	0.950301	1.2	0.59208	1.15	0.587546	-1.09	0.630341	1.11	0.647034
KLRC3	-1.1	0.81532	-3.92	0.102928	-1.64	0.428239	-1.9	0.450455	-4.2	0.105627	-6.57	0.143321	-1.33		-1.86		-1.54		-2.58		-3.43		-1.41		1.05	0.897574	-1.11	0.774644	-1.06	0.887373	1.41	0.467396	-1.45	0.500473	1.74	0.170009
KLRD1	-1.31	0.524673	-1.15	0.726268	-1.15	0.81872	-1.98	0.0654082	-1.75	0.105658	1.15	0.609129	-1.09		1.18		1.38		-2.09		-2.21		1.38		1.5	0.183373	-1.06	0.810716	1.26	0.37955	1.28	0.462029	1.13	0.617558	1.78	0.0404669
KLRF1	-1.11	0.832417	-2.26	0.0708231	-1.81	0.111515	-1.51	0.24969	-2.38	0.0178476	-1.17	0.86348	-2.19		-2.19		-2.19		-2.91		-2.91		-2.08		1.4	0.156874	1.13	0.55323	-1.11	0.536488	1.55	0.283284	-1.07	0.823498	2.16	0.0126104
KLRF2	1		1.15	0.42265	1.13	0.42265	-1.04	0.391002	1.13	0.403416	3.42	0.508779	1		1		1.83		1		1		3.6		1		1		1		1.09	0.373901	1		1
KLRG1	-1.19	0.686366	-2.12	0.0319864	-2.07	0.0307502	-1.34	0.518746	-2.06	0.121413	1.23	0.863639	-1.82		-1.82		-1.82		-1.15		-3.07		-1.97		1.03	0.850548	-1.09	0.596106	-1.42	0.139151	-1.04	0.905972	-1.32	0.404661	1.63	0.155767
KLRG2	1		1		1		1		1		1		1		1		1		1		1		1		1		1		1		1		1		1
KLRK1	-1.08	0.834647	-3.87	0.00073126	-1.97	0.196274	-1.94	0.104519	-4.16	0.00102022	-3	0.262464	-1.7		-5.22		-3.57		-1.28		-3.67		1.17		-1.02	0.874882	-1.06	0.618574	-1.02	0.816625	1.31	0.472747	-1.16	0.752463	1.56	0.212494
KNG1	1		2.27	0.42265	1.33	0.42265	1		1.1	0.391002	1		1		1		1.22		1		1		1		1		1		1		1		1		1
LAG3	1		1		5.92	0.0425583	1		3.57	0.00690351	18.33	0.00315001	1		1		10.23		1		1		16.51		1		1		1		-1.08	0.268379	1.03	0.805283	1.3	0.093575
LAIR1	-1.05	0.876493	1.66	0.428965	1.43	0.324088	-1.1	0.628903	1.82	0.0592971	1.82	0.0234758	1.03		-1.2		2.04		-1.36		1.36		1.57		-1.01	0.968959	1	0.991418	1.03	0.912351	1.02	0.963892	1.14	0.6914	1.38	0.459918
LAIR2	1		1		1.08	0.42265	1		1.18	0.391002	3.28	0.0428033	1		1		1		1		1		1.61		1		1		1		1		1		1
LAMP3	1		1		1		1		1		1		1		1		1		1		1		1		1		1		1		1		1		1
LCK	-1.33	0.323949	-1.53	0.112733	1.1	0.497957	-1.88	0.0249682	-1.46	0.078082	1.4	0.22482	-1.01		-1.6		-1.12		-1.6		-2.44		1.62		1.09	0.249176	-1.11	0.41178	1.07	0.304732	-1.03	0.921782	-1.04	0.914135	1.66	0.0864062
LCP2	1.22	0.571463	1.44	0.390783	-1.78	0.0686809	1.7	0.00503392	-1.06	0.825223	-3.08	0.0004502	3.2		2.02		-2.46		1.96		2.21		1.52		1.37	0.1906	1.04	0.871044	-1.01	0.957832	-1.19	0.473901	1.28	0.432584	-1.23	0.292291
LEF1	-1.6	0.187784	-1.99	0.042621	-2.71	0.0870499	-2.29	0.00556381	-2.06	0.038222	-1.78	0.201254	-1.17		-2.24		-5.69		-1.85		-4.39		-2.04		-1.03	0.877902	-1.02	0.947056	-1.23	0.358859	-1.55	0.192639	-1.63	0.169615	-1.03	0.926658
LGALS3	-1.4	0.318529	1.36	0.205766	-1.2	0.531385	-1.32	0.550023	-1.18	0.714183	-1.97	0.147713	-1.36		1.07		-1.62		-1.02		-1.2		-1.19		1.14	0.551602	-1.22	0.497618	-1.21	0.512333	-1.36	0.460789	-1.47	0.374063	-1.68	0.239918
LIF	1		1		1.05	0.42265	1		1		1.69	0.5	1		1		1		1		1		1		1		1		1		1		1		1
LILRA1	-1.01	0.42265	-1.01	0.42265	1.11	0.444388	1.36	0.655007	-1.22	0.669813	1.14	0.860651	1		2.21		1		1		1		1.29		1.06	0.785342	-1.02	0.879858	-1.08	0.651565	-1	0.990388	-1	0.99306	1.14	0.747134
LILRA2	1.07	0.872786	1.57	0.409832	1.12	0.76281	1.44	0.275559	1.2	0.640587	-2.25	0.364431	2.51		2.2		-1.34		1.63		2.27		1.03		1.45	0.0867113	1.06	0.698549	1.09	0.641841	-1.31	0.410339	-1.09	0.800063	-1.32	0.356625
LILRA3	-1.02	0.963183	3.42	0.0174517	1.38	0.696914	2.01	0.146378	2.76	0.0390013	1.6	0.344624	2.55		3.19		-1.46		3.37		6.27		1.11		1.08	0.84275	-1.05	0.794679	-1.41	0.0423297	-1.85	0.37148	-1.22	0.786307	-2.32	0.218211
LILRA4	1		1		1.06	0.215847	1		1.7	0.19151	1.93	0.5	1		1		1		1		1		1.18		1		1		1.01	0.391002	1		1	0.373901	1
LILRA5	-1.2	0.604485	2.37	0.0776052	1.61	0.634724	1.15	0.641106	1.98	0.11623	-1.27	0.571264	2.39		2.9		-1.22		2.02		2.62		1.4		-1.06	0.8808	-1.04	0.894931	-1.15	0.656845	-1.29	0.61187	-1.09	0.877504	-1.59	0.362826
LILRA6	1		1		1.67	0.42265	1		1		1.72	0.5	1		3.74		1.46		1		1		1.61		1		1		1		1		1		1
LILRB1	1.15	0.77811	-1.49	0.430329	-2.29	0.0391697	-1.02	0.968667	-1.93	0.110331	1.48	0.66961	1.74		1.25		-1.07		1.64		1.69		2.55		1.11	0.818606	1.02	0.970671	1.08	0.89055	-1.06	0.860211	-1.01	0.977713	1.45	0.339907
LILRB2	1.58	0.240934	-1.37	0.641366	1.19	0.676041	1.31	0.333785	-1.66	0.120554	-1.93	0.45999	1.3		-1.01		-1.52		3.25		2.82		-1.28		-1.11	0.830616	1.04	0.937672	-1.08	0.868619	-1.22	0.55084	-1.4	0.315696	-1.54	0.246131
LILRB3	-1.24	0.697342	1.36	0.661023	-1.19	0.738055	1.31	0.348128	1.68	0.113394	1.94	0.037799	1.93		1.67		-2.5		1.54		1.9		1.47		1.47	0.206438	-1.11	0.739962	-1.43	0.327967	-1.2	0.609235	-1.12	0.813239	-1.59	0.253806
LILRB4	1		1		1		1		1		1		1		1		1		1		1		1		1		1		1		1		1		1
LILRB5	1		1		1		1		1		1.64	0.5	1		1		1		1		1		1		1		1		1		1		1		1
LIMK1	1		1		1		1		1		1		1		1		1		1		1		1		1		1		1		1		1		1
LITAF	1.37	0.523391	4.07	0.0471862	1.6	0.302444	1.93	0.0598702	2.21	0.0415982	-1.15	0.691701	2.4		2.84		-1.05		2.91		2.16		1.31		1.18	0.579572	1.01	0.966474	-1.28	0.43808	-1.28	0.658446	-1.07	0.897335	-1.93	0.223407
LTA	1		1		1		1		1		1.22	0.5	1		1		1		1		1		1		1		1		1		1		1		1
LTB	-1.12	0.632198	-1.86	0.353368	-2.79	0.0768683	1.09	0.411524	1.12	0.656195	-3.81	0.124458	1.19		1.3		-5.75		1.94		1.8		-1.61		-1.06	0.798732	-1.24	0.278267	-1.34	0.18661	-1.34	0.161623	-1.37	0.0745809	-1.76	0.0114322
LTB4R	1		1.22	0.42265	1.27	0.42265	1.49	0.220704	2.14	0.00769622	-1	0.994954	-1.57		-1.57		-1.57		1.92		1.66		1		1.11	0.621557	-1.11	0.486723	-1.14	0.382686	-1.36	0.38074	-1.41	0.334688	-1.66	0.157871
LTB4R2	1		1		1		1		1		1.4	0.5	1		1		1		1		1		1.34		1		1		1		1		1		1
LTBR	1		1.37	0.42265	1.14	0.42265	1.92	0.110616	1.41	0.167524	1		2.82		3.36		2.13		2.26		2.85		1.56		1		1		1		1		1.24	0.373901	1
LTF	1.8	0.431452	4.49	0.276312	7.73	0.136275	1.69	0.404515	3.11	0.0159022	1.59	0.689458	1		10.64		17.73		3.28		8.16		2.18		-1.36	0.67914	-1.79	0.416599	-2.02	0.341347	-1.29	0.510121	-1.69	0.220577	-1.69	0.261551
LTK	1		1		1		1		1		1		1		1		1		1		1		1		1		1		1		1		1		1
LY96	1.75	0.483278	5.81	0.0248791	1.45	0.3626	4.97	0.00092205	3.73	0.00926209	-2.49	0.01846	2.85		3.14		1.07		5.42		5.5		1.47		1.14	0.682719	-1.06	0.827089	-1.57	0.263795	1.18	0.647716	1.11	0.840353	-1.77	0.143093
MAF	1.02	0.928698	-1.77	0.272002	1.04	0.869324	-1.43	0.238916	-1.14	0.204598	1.86	0.0715094	-1.19		-2.92		-1.92		1.08		-2.79		1.51		-1.07	0.635329	-1.32	0.0407135	-1.09	0.506232	-1.15	0.546578	-1.2	0.515554	1.38	0.13926
MAFF	1		1		1.57	0.0963706	1.22	0.0773371	1.04	0.391002	1.76	0.5	1		1		1.89		1		1.66		1.08		1		1		1		-1.07	0.373901	-1.07	0.373901	-1.07	0.373901
MAFG	1.17	0.563748	1.99	0.328137	1.68	0.130932	-1.14	0.40091	1.62	0.196908	-1.06	0.882572	-1.22		2.44		2.65		1.54		1.34		2.51		1.38	0.187911	-1.09	0.547589	-1.06	0.73283	-1.41	0.0917773	-1.34	0.193389	-1.21	0.298671
MAFK	1		1		1		1		1		1.38	0.5	1		1		1		1		1		1.29		1		1		1		1		1		1
MALT1	-1.23	0.282791	-1.33	0.186988	-1.13	0.591878	-1.21	0.284117	-1.29	0.154359	1.1	0.861014	-1.03		2.06		-1.03		1		1.58		1.56		-1.11	0.615739	-1.15	0.568201	1.25	0.395689	-1.19	0.407856	-1.26	0.262716	-1.19	0.413548
MAP2K1	1	0.991487	-1.37	0.369692	1.36	0.0291244	-1.19	0.556133	1.05	0.765681	2.21	0.251809	-2.05		1.26		1.96		1.22		1.46		1.57		-1.02	0.90982	-1.1	0.298155	-1.43	0.165832	1.01	0.915751	-1.33	0.285359	1.12	0.400059
MAP2K4	1.13	0.654511	1.04	0.679629	-2.44	0.0036722	1.23	0.213455	-1.27	0.317251	-2.75	0.202867	1.02		-1.16		-2.9		1.15		-1.28		-2.4		-1.13	0.409777	-1.17	0.302804	-1.09	0.616977	1.38	0.113905	1.1	0.633528	1.04	0.815787
MAP2K6	-1.03	0.91069	-1.38	0.23781	-1.38	0.23781	-1.78	0.00012758	-1.93	0.00025218	-1.93	0.00025218	-1.47		-1.47		-1.47		-1.78		-1.78		-1.78		-1.25	0.307338	1.01	0.963108	-1.16	0.563405	-1.03	0.910722	-1.27	0.382034	-1.04	0.896937
MAP3K1	-1.19	0.348411	-1.22	0.55793	-3	0.0275964	-1.51	0.0299365	-2.12	0.00347723	-2.74	0.00201114	1.03		-1.18		-3.04		1.46		-1.34		1		-1.04	0.883272	-1.16	0.591229	-1.12	0.597902	-1.31	0.0378863	-1.47	0.04518	-1.48	0.080477
MAP3K5	1.31	0.4146	1.47	0.242086	-1.22	0.455448	1.29	0.0647765	1.22	0.178755	-1.23	0.0264751	1.73		1.42		-1.37		1.69		1.22		1.51		1.12	0.443778	-1.1	0.39273	-1.06	0.611885	-1.36	0.0498742	-1.22	0.174714	-1.23	0.108437
MAP3K7	-1.12	0.42265	-1.12	0.42265	-1.09	0.560525	-1.14	0.365926	-1.23	0.1819	-1.23	0.1819	-1.03		-1.03		1.25		1		1		1.29		-1.05	0.727811	1.03	0.859276	-1.06	0.702876	1.01	0.946822	-1.13	0.295932	1.07	0.636281
MAP3K9	1		1		1		1		1		1		1		1		1		1		1		1		1		1		1		1		1		1
MAP4K1	-1.01	0.964096	-3.34	0.0382888	1.14	0.632218	-1.09	0.684019	-1.44	0.196427	1.82	0.259971	-1.48		-4.92		-1.42		-1.04		-1.61		1.45		-1.41	0.188773	-1.08	0.706749	-1.39	0.160841	1.09	0.736417	-1.26	0.597081	1.24	0.347515
MAP4K2	-1.63	0.144919	-2.37	0.0453013	-1.75	0.10609	-2.36	0.00114125	-2.21	0.0131714	-2.26	0.0550277	-1.63		-1.63		-1.33		-1.05		-2.1		-1.03		1.05	0.798915	1.04	0.840021	-1.43	0.182392	-1.29	0.241505	-1.68	0.14901	-1.26	0.268569
MAP4K4	-1.13	0.377907	1.26	0.123593	-2.36	0.0109295	1.04	0.858613	-1.36	0.133414	-4.02	0.252771	1.25		1.13		-1.82		-1.17		-1.02		-1.07		1.03	0.887367	1.07	0.778104	1.03	0.88392	1	0.985472	-1.19	0.558704	-1.09	0.723674
MAPK1	-1.11	0.0476387	-1.15	0.66295	-1.53	0.0231809	-1.14	0.102899	-1.46	0.00198396	-1.52	0.174298	1.01		1.11		-1.9		-1.04		-1.01		1.09		1.01	0.964128	-1.08	0.547522	-1.13	0.317459	-1.15	0.231019	-1.1	0.52683	-1.08	0.465376
MAPK11	1		1		1		1		1		1		1		1		1		1		1		1		1		1		1		1		1		1
MAPK14	1.15	0.681584	2.37	0.1919	-1.1	0.727615	1.67	0.172709	1.04	0.758447	-1.2	0.758911	3.09		2.89		1.05		2.07		1.61		2.12		1.31	0.373465	-1.01	0.980145	1.04	0.881253	-1.29	0.338807	-1.31	0.353222	-1.57	0.132983
MAPK3	-1.13	0.53426	-1.22	0.631583	-1.23	0.281236	-1.04	0.873949	-1.42	0.16933	-1.01	0.958982	-1.17		-1.28		-2.69		1.86		1.1		1.21		-1.02	0.93306	-1.1	0.511592	-1.23	0.204814	-1.39	0.097332	-1.65	0.0327404	-1.4	0.0771244
MAPK8	-1.28	0.264281	-1.66	0.0603861	1.13	0.463817	-1.32	0.196919	-1.08	0.777085	2.02	0.656674	-1.88		-1.88		1.17		-1.05		-1.05		2.97		1.23	0.291964	-1.1	0.664399	-1.14	0.577823	-1.16	0.550764	-1.18	0.520032	-1.15	0.549207
MAPKAPK2	1.03	0.907011	1.32	0.428905	1.7	0.00641562	1.08	0.525819	1.28	0.0640387	1.17	0.179633	1.46		1.99		1.04		1.33		1.36		1.47		1.47	0.0697986	1.03	0.846772	1.14	0.466358	-1.15	0.49302	1.09	0.713012	-1.01	0.970369
MAPKAPK5	1.16	0.280978	-1.25	0.640632	-2.05	0.0324755	-1.01	0.969492	1.26	0.365011	-1.19	0.772204	1.26		1.21		-2.18		-1.22		1.02		-1.14		-1.08	0.699389	-1.15	0.514154	-1.25	0.494152	1.47	0.165508	1.43	0.187787	1.25	0.390619
MARCO	1		1.34	0.42265	1		1		1		1		1		1		1.28		1		1		1		1		1		1		1		1		1
MASP1	1		1		1.03	0.42265	1		1		1		1		1		1		1		1		1		1		1		1		1		1		1
MASP2	1		1		1.12	0.200564	1		1.09	0.391002	4.4	0.110361	1		1		1.46		1		1		1.78		1		1		1		1		1		1
MAVS	1		1		1		1		1		1.4	0.5	1		1		1		1		1		1		1		1		1		1		1		1
MAX	1.26	0.28495	1.37	0.253983	-1.16	0.159424	1.5	0.00067714	1.29	0.08843	-1.99	0.0685809	2.15		2.21		1.14		1.68		1.64		1.12		1.19	0.295427	-1.09	0.596097	-1.08	0.650927	-1.11	0.444021	1.09	0.625043	-1.11	0.199793
MBL2	1		1		1		1		1		2.26	0.5	1		1		1.83		1		1		1		1		1		1		1		1		1
MBP	1.45	0.173312	1.23	0.557645	-1.29	0.2051	1.17	0.619077	-1.88	0.0682134	-1.36	0.511629	1.26		1.2		-2.32		1.09		-1		1.04		1.13	0.573508	1.19	0.569793	1.38	0.253583	-1.28	0.309264	-1.65	0.115679	-1.26	0.3499
MCL1	1.31	0.56462	2.17	0.0819089	-1.12	0.668642	1.6	0.00439321	1.35	0.103548	-2.04	0.293744	2.12		1.56		-1.52		2.39		2.23		1.06		1.15	0.457842	-1.03	0.857827	-1.2	0.353249	-1.19	0.499604	1.03	0.910242	-1.47	0.10259
MEF2A	1.37	0.423102	2.23	0.0655402	1.06	0.723198	1.35	0.0868238	1.24	0.267334	-1.36	0.778708	2.24		1.12		-1.04		1.92		2.29		1.48		1.22	0.178818	-1.11	0.582609	-1.55	0.214203	-1.02	0.802003	-1.13	0.678153	-1.08	0.613273
MEF2BNB	1		1		1		1.01	0.391002	1		1		1		2.78		1		1		1		1		1.03	0.391002	1		1		1.09	0.189979	1.06	0.373901	1
MEF2C	-1.23	0.367456	-1.23	0.367456	-1.1	0.681321	-1.22	0.391002	-1.22	0.391002	-1.22	0.391002	1		1		1		1		1		1		-1.05	0.740631	-1.12	0.401509	-1.13	0.376652	-1.18	0.155884	-1.09	0.439741	-1.01	0.965075
MEF2D	-1.29	0.357493	-1.36	0.291599	-1.08	0.766371	-1.14	0.48307	1.01	0.979306	1.8	0.164052	2.15		2.86		1.28		-1.25		-1.25		1.33		1.37	0.15497	1.12	0.607632	1.03	0.89903	1.07	0.634936	1.44	0.0944586	1.22	0.170032
MIF	-1.02	0.87535	1.19	0.636193	5.04	0.0511525	-1.09	0.683855	1.37	0.208118	5.09	0.00133514	-1.38		1.35		4.42		1.16		1.2		1.89		-1.12	0.42648	-1.13	0.360254	-1.26	0.0835401	-1.27	0.414799	-1.38	0.230384	-1.23	0.394093
MKNK1	1.58	0.532023	3.38	0.019431	1.17	0.689329	1.97	0.018385	2.27	0.0149898	-2.42	0.33123	3.2		3.08		1.46		1.96		2.19		1.38		1.28	0.245484	1.1	0.59933	-1.07	0.703093	-1.09	0.723772	-1.14	0.660728	-1.33	0.291813
MME	-1.46	0.503126	-2.83	0.116458	-4.3	0.0311582	-1.32	0.466433	-3.25	0.0022917	-1.87	0.456617	-1.18		-6.66		-6.66		1.71		-2.99		-2.99		1.38	0.533581	-1.43	0.387984	-2.15	0.258169	-1.31	0.66272	-1.33	0.64143	-2.15	0.211739
MMP3	1		1		1		1		1		1.69	0.5	1		1		1		1		1		1.45		1		1		1		1		1		1
MMP9	-1.64	0.186432	1.78	0.155283	1.85	0.508439	1.02	0.978134	1.36	0.547226	1.02	0.984208	1.77		1.6		1.31		2.8		2.45		1.9		1.45	0.432982	-1.22	0.557627	-1.31	0.418499	-1.85	0.392634	-1.32	0.686558	-2.36	0.246229
MPPED1	1		1		1		1		1		1		1		1		1		1		1		1		1		1		1		1		1		1
MR1	1.89	0.42265	5.33	0.0190013	1.83	0.0963274	5.5	0.00267797	5.46	0.00875093	3.8	0.0762038	2.82		2.97		1.46		4.68		7.19		2.04		1		1		1		1.03	0.373901	1.35	0.373901	1
MRC1	1		1		1.15	0.42265	1		1.27	0.391002	1		1		3.64		1		1		2.13		1		1		1		1		1		1		1
MS4A1	-1.14	0.642147	-1.56	0.372274	-2.57	0.128859	-2.1	0.237068	-1.92	0.265172	-1.99	0.572936	-1.57		-3.58		-4.9		-1.06		-1.49		1.86		-1.66	0.343781	-1.34	0.468985	-1.44	0.341538	1.04	0.929747	-1.23	0.677195	-1.1	0.829343
MS4A2	1		1		1		1		1		1.76	0.5	1		1		1.34		1		1		1.51		1		1		1		1		1		1
MSR1	1		1		1		1		1		1		1		1		1		1		1		1		1		1		1		1		1		1
MUC1	1		1		1		1		1		1.17	0.5	1		1		1		1		1		1		1		1		1		1		1		1
MX1	17.47	0.0707784	45.18	0.00354695	15.86	0.0151528	28.81	7.78e-06	27.06	1.933e-05	7.17	0.0013183	17.6		18.72		7.74		9.11		10.61		3.23		3.88	0.0189802	1.68	0.305989	-1.22	0.739698	1.82	0.397684	3.93	0.0276204	1.23	0.546096
MX2	9.84	0.0980253	18.72	0.00142621	5.98	0.00488426	14.13	3.563e-05	10.81	0.00034499	4.3	0.00122915	9.28		8.44		2.94		8.15		7.06		2.25		2.33	0.0413863	1.4	0.409204	1.04	0.93043	1.71	0.348124	2.7	0.0108964	1.13	0.616748
MYC	-1.11	0.357131	-1.67	0.297916	1.11	0.697523	1.14	0.39923	-1.25	0.52033	2.51	0.00351937	-1		-1.39		-1.54		1.17		-1.94		1.8		-1.14	0.413062	-1.18	0.368445	-1.23	0.329024	-1.18	0.506822	-1.49	0.231753	-1.2	0.470425
MYD88	1.99	0.223569	3.35	0.0333865	1.53	0.19842	2.37	0.00292328	1.75	0.0178872	1.76	0.251976	1.56		1.84		-1.67		3.52		2.59		1.24		1.13	0.667924	1.16	0.615226	-1.19	0.607435	-1.19	0.522199	-1.2	0.514805	-1.74	0.0681546
MYL2	1		1		1		1		1		1		1		1		1		1		1		1		1		1		1		1		1		1
NCAM1	1		1.39	0.42265	1.05	0.42265	-1.32	0.188862	-1.32	0.18545	1.03	0.950445	1		1.92		1.46		-1.29		-1.29		1.46		1.14	0.18756	1.03	0.391002	1		-1.23	0.271987	-1.25	0.2429	-1.16	0.423714
NCF4	-1.14	0.56818	2.05	0.238668	1.17	0.575763	1.37	0.27411	1.21	0.442947	-1.19	0.771704	3.49		2.57		-1.5		1.32		2.01		1.63		1.4	0.229176	-1	0.986849	1.01	0.981568	-1.73	0.268191	-1.1	0.863247	-1.95	0.175635
NCR1	-1.01	0.91276	-1.08	0.318714	1.17	0.10447	-1.02	0.181707	-1.02	0.181707	1.75	0.513361	1		1		1		1		1		1.4		-1.07	0.742667	-1.02	0.934475	-1.1	0.656444	1.08	0.613162	-1.03	0.696563	1.06	0.605842
NEFL	-1.09	0.814528	1.07	0.890085	1.4	0.532079	1		1		3.15	0.0907676	2.7		1		3.17		1		1		2.37		1.55	0.173326	-1.11	0.391002	1.01	0.948108	1		1.82	0.0765934	1.48	0.0182965
NFATC1	-1.02	0.92182	-1.34	0.561622	-1.34	0.480415	1.13	0.294233	1.31	0.176945	-1.39	0.714829	1.75		1.19		-2.35		1.5		1.45		1.6		-1.05	0.842875	-1.08	0.74127	-1.22	0.403158	-1.17	0.277128	1.02	0.851094	-1.17	0.141296
NFATC2	1.05	0.76411	-1.85	0.237671	-1.99	0.0636679	-1.97	0.103152	-1.86	0.0590824	-3.21	0.00055686	1.32		1.03		-2.06		-1.39		-1.53		-1.05		-1.25	0.245879	-1.29	0.21017	-1.01	0.838145	1.15	0.64088	1.08	0.838606	1.75	0.0974083
NFATC3	-1.01	0.971408	-3.53	0.163006	-3.1	0.00031036	-1.38	0.0821916	-2.29	0.0025851	-8.73	0.0900983	-1.54		-2.38		-3.81		-1.66		-1.89		-1.9		-1.25	0.139661	1.08	0.555721	-1.08	0.60572	1.29	0.206543	1	0.996827	1.32	0.145766
NFATC4	1		1		1		1		1		1		1		1		1		1		1		1		1		1		1		1		1		1
NFE2L2	1.18	0.598415	1.41	0.173091	-1.11	0.600409	1.37	0.0433379	1.04	0.54538	-1.25	0.735164	1.22		1.44		-1.36		1.4		1.26		1.01		-1.12	0.227621	1.08	0.321646	-1.01	0.93639	1.08	0.181629	1.03	0.73364	-1.24	0.0396901
NFIL3	1.78	0.45001	3.4	0.0541997	2.36	0.094669	1.79	0.140337	1.96	0.103924	2.24	0.0679493	1.08		1.2		2.99		2.23		2.78		3.68		1.02	0.958088	-1.2	0.56306	-1.68	0.221266	-1.33	0.502193	-1.56	0.310035	-1.61	0.236589
NFKB1	1.18	0.268507	1.38	0.337235	1.46	0.16076	1.1	0.566626	1.13	0.393807	-1.01	0.96425	1.28		1		-1.18		1.23		1.47		1.35		-1.05	0.743749	-1.06	0.667187	-1.13	0.382387	-1.02	0.879973	1.02	0.898622	-1.07	0.698578
NFKB2	-1.01	0.42265	-1.01	0.42265	2	0.0222353	-1.02	0.820413	1.18	0.377219	-1.09	0.391002	1		1		1		1		1		1		1.01	0.905401	1.1	0.518666	-1.04	0.518985	1.09	0.407766	1.3	0.177	1.19	0.123677
NFKBIA	1.36	0.493664	3.11	0.14366	6.47	4.3e-05	1.7	0.0194287	3.58	0.00752047	1.13	0.191999	1.22		1.42		1.61		2.4		3.84		1.37		1.07	0.750878	-1.05	0.826687	-1.51	0.0901764	-1.08	0.776829	-1.11	0.687169	-1.82	0.0265449
NFKBIZ	-1.02	0.849384	1.2	0.697574	-1.02	0.939938	-1.09	0.447775	-1.08	0.20362	-4.19	0.166347	-1.09		-1.11		-2.25		1.59		1.58		-1.12		-1.18	0.0850658	-1.09	0.490353	-1.18	0.236526	-1.2	0.15461	-1.2	0.046048	-1.24	0.136287
NLRP3	1.05	0.939923	-1.07	0.908273	-1.01	0.970922	1.79	0.252775	1.57	0.316153	1.29	0.860432	4		4.95		1.77		1.78		2.35		3.14		1.33	0.311476	1.01	0.979356	-1.26	0.441414	-1.04	0.893041	1.73	0.290761	-1.22	0.517098
NOD1	-1.01	0.974352	-1.4	0.478658	1.18	0.685897	1.85	0.12875	2.41	0.061905	2.26	0.129431	3.17		3.15		1.28		2		5.48		4.09		1.54	0.215163	-1.19	0.630701	-1.36	0.339913	1.04	0.855399	1.09	0.787046	1.44	0.084773
NOD2	1.37	0.512095	2.39	0.046477	1.23	0.225618	1.85	0.00369811	1.71	0.0682201	1.23	0.167096	2.16		2.11		-1.09		2.09		2.64		1.12		1.37	0.0851208	-1.03	0.863672	-1.21	0.330012	-1.13	0.6333	1.08	0.822343	-1.68	0.0815579
NOS2	1		1		1		1		1		1.09	0.5	1		1		1		1		1		1		1		1		1		1		1		1
NOTCH1	1.05	0.782334	1.53	0.309414	1.02	0.946658	-1.19	0.461116	-1.03	0.830555	1.35	0.125337	1.85		1.01		-2.64		1.4		1.29		1.64		1.08	0.717955	-1.1	0.709427	-1.57	0.248945	-1.45	0.0824254	-1.2	0.302367	-1.43	0.10628
NOTCH2	1.17	0.622795	-1.11	0.782722	-2.09	0.155114	-1.03	0.817608	-1.72	0.0156328	-3.02	0.0374572	2.22		1.75		-2.01		1.75		1.29		1.1		1.29	0.359169	1.03	0.893418	-1.03	0.91934	-1.38	0.180843	-1.33	0.290194	-1.39	0.144226
NOX1	-1.24	0.42265	-1.24	0.42265	-1.21	0.465166	-1.18	0.217004	-1.18	0.217004	1.71	0.584996	1		1		1		1		1		1		1.08	0.506481	-1.02	0.391002	-1.02	0.391002	-1.03	0.789501	-1.1	0.269195	-1.11	0.251293
NR3C1	-1.19	0.0580756	-1.23	0.586119	-1.68	0.0428605	-1.51	0.00540285	-1.95	0.0002517	-3.83	0.398456	-1.1		-1.39		-3.32		-1.21		-1.44		-2.09		-1.02	0.886496	-1.18	0.310869	-1.2	0.297488	-1.15	0.164268	-1.1	0.363755	-1.29	0.0208904
NT5E	1		1		1		1		1.2	0.391002	1.54	0.5	1		1		1.22		1		1		1		1		1		1		1		1		1.01	0.373901
NUP107	-1.32	0.406765	-1.54	0.224142	1.18	0.632061	-1.14	0.347522	-1.41	0.00328787	-1.23	0.346057	1		1		1.52		-1.05		-1.05		1.28		1.06	0.790941	-1.04	0.875887	-1.13	0.593076	-1.26	0.246462	-1.34	0.152309	-1.21	0.342221
OAS1	16.75	0.203445	68.03	0.0145248	21.12	0.00092013	41.65	0.00132793	43.64	0.00231156	23.02	0.0797315	38.54		22.63		31.37		28.55		49.31		19.95		1.5	0.485306	1.23	0.708343	-1.09	0.860713	1.39	0.158411	2.64	0.22063	1.15	0.592818
OAS2	11.56	0.133374	27.05	0.00061966	10.7	0.00081115	24.33	1.308e-05	20.1	3.257e-05	6.93	0.00313764	34.93		23.57		13.11		10.72		11.18		3.75		2.71	0.00292522	1.57	0.132921	1.13	0.640452	1.27	0.632429	2.82	0.0116218	1.03	0.899015
OAS3	3.79	0.268142	6.74	0.0285756	1.75	0.108389	7.26	0.00063538	4.85	0.0113381	2.02	0.438974	12.15		9.59		2.92		8.42		10.64		3.86		1.8	0.0607514	1.23	0.391002	1.13	0.182269	1.16	0.126291	2.03	0.022448	1.21	0.149138
OASL	8.01	0.131826	19.94	0.00178256	8.04	0.00050323	15.84	0.00101868	11.3	0.00507054	5.26	0.118216	12.73		9.36		4.06		10.77		8.5		2.5		2.79	0.0239803	-1.07	0.882971	-1.12	0.756034	1.82	0.278846	3.82	0.0217368	1.46	0.263822
OAZ1	1.01	0.946806	-1.18	0.685515	-5.34	0.00066765	1.37	0.418985	-2.24	0.0713461	-5.12	0.00981565	1.16		-1.78		-3.32		-1.43		-2.06		-3.45		1.17	0.578992	1.46	0.204413	1.7	0.102042	1.33	0.358851	1.01	0.962294	1.1	0.728546
OXER1	1		1		1		1		1		1.34	0.5	1		1		1		1		1		1.08		1		1		1		1		1		1
PAX5	-1.16	0.246076	-1.16	0.246076	1.39	0.302566	-1.7	0.111566	-1.48	0.260327	-1.8	0.0912077	1		1		1		1		1		1		-1.57	0.112378	-1.16	0.654222	-1.39	0.217884	-1.21	0.450293	-1.31	0.308264	-1.13	0.618603
PDCD1	1		1		1.74	0.197075	-1.08	0.391002	1.3	0.282525	5.43	0.0763415	1		1		1.22		1		1		1.94		-1.05	0.779534	-1.15	0.298282	-1.01	0.952327	1.02	0.373901	1		1.21	0.0728109
PDCD1LG2	1.22	0.42265	1		1.34	0.42265	2.96	0.0510744	3.62	0.0147939	-1.16	0.107932	4.17		3.64		1		3.01		7.59		1.13		1		1.09	0.391002	1.05	0.391002	1.06	0.373901	1.29	0.373901	1.09	0.276261
PDCD2	-1.38	0.204068	-1.38	0.201203	1.45	0.162376	1.17	0.507899	1.23	0.426316	5.34	0.0558326	-1.28		-1.28		-1.28		1.76		1		1.61		1.04	0.802349	-1.04	0.736198	-1.06	0.602131	-1.37	0.204276	-1.42	0.190923	-1.18	0.46685
PDGFA	1		1		1.06	0.42265	1		1		1.42	0.5	1		1		1		1		1		1		1		1		1		1		1		1
PDGFB	1		1		1		-1.03	0.391002	-1.03	0.391002	-1.03	0.391002	1		2.11		1		1		1		1		1.04	0.391002	1		1		1.04	0.373901	1		1
PDGFRB	1		1		1		1		1		1		1		1		1		1		1		1		1.09	0.601314	-1.11	0.391002	-1.11	0.394141	1.05	0.373901	1.02	0.373901	1.13	0.17781
PECAM1	-1.27	0.110158	-1.03	0.870017	-1.19	0.56465	-1.69	0.0249722	-1.12	0.588732	-2.11	0.0119991	1.05		1.88		-1.1		-1.31		1.02		1.07		1	0.973604	-1.07	0.724944	-1.12	0.56399	-1.17	0.379066	-1.09	0.675171	1.23	0.333841
PIGR	1		1		1		1		1		1.22	0.5	1		1		1		1		1		1		1		1		1		1		1		1
PIK3C2G	1		1		1		1		1		2.01	0.5	1		1		1		1		1		1		1		1		1		1		1		1
PLA2G2A	1		3.28	0.351783	3.31	0.0957287	1		2.69	0.0702818	4.19	0.072343	1		1		7.25		1		1		1.72		1		1		1		1		1		1
PLA2G2E	1		1		1		1		1		1		1		1		1		1		1		1		1		1		1		1		1		1
PLA2G4A	1		1		1.25	0.236123	1.01	0.391002	1		1.48	0.5	1		1		1		1		1		1.45		1		1		1		1		1		1
PLA2G6	1		1.45	0.42265	1.05	0.42265	1.09	0.391002	1		1		1		3.74		1.83		1		1		1		1		1		1.01	0.391002	1		1		1.01	0.373901
PLAU	1.47	0.46294	9.23	0.0653033	6.5	0.00288049	1.03	0.886703	4.55	0.00022321	-1.04	0.79997	5.28		7.29		4.57		1		3.32		2.15		1.34	0.155749	1.11	0.391002	1		-1.39	0.255816	1.33	0.516945	-1.42	0.231361
PLAUR	1.4	0.42265	1.86	0.230434	8.02	0.0211	-1.16	0.502268	2.66	0.00607276	5.75	0.0133105	-1.03		3.65		9.92		1		1		1.88		1.44	0.424425	-1.23	0.278874	-1.3	0.180683	-1.66	0.392758	-1.98	0.248502	-2.15	0.194758
PLCB1	-1.26	0.306551	-1.26	0.306551	-1.26	0.306551	-1.34	0.0196747	-1.4	0.0195824	-1.4	0.0195824	1		1		1.4		-1.37		-1.37		-1.37		-1.12	0.26765	1.09	0.660266	-1.08	0.481785	-1.16	0.290554	-1.15	0.401705	1.26	0.160985
PMCH	1		1.38	0.42265	1.35	0.264703	1		1.8	0.222609	9.21	0.236389	1		1		1.71		1		1		3.93		1		1		1		1		1		1
PML	4.49	0.126878	9.55	0.00203982	3.94	0.014516	4.86	0.00024851	5.01	0.0001092	4.17	0.00158513	9.64		5.23		2.16		4.99		6.67		2.53		1.14	0.461438	-1.02	0.946325	-1.29	0.327309	1.35	0.363196	1.73	0.0258474	1.04	0.855667
POLR2A	1.36	0.0726363	1.24	0.507314	-1.05	0.824964	1.29	0.0222527	1.35	0.00329373	1.21	0.023415	-1.12		-1.03		-2.35		1.66		1.59		1.11		-1	0.977526	1.09	0.456797	-1.3	0.0725149	-1.04	0.746866	1.03	0.731838	-1.34	0.0261865
POU2F2	1	0.997345	-1.5	0.585117	-1.1	0.859682	-1.8	0.293388	-1.69	0.421008	-3.03	0.0614841	1.28		1.17		-2.79		-1.25		1.96		-1.16		-1.17	0.614686	-1.16	0.664398	1.03	0.919157	-1.53	0.0548915	-1.1	0.80402	1.04	0.84247
PPARG	1		1		1.02	0.42265	1		1		3.77	0.0734107	1		1		1.28		1		1		1.83		1		1		1		1		1		1
PPBP	1.05	0.872115	1.05	0.83196	-3.68	0.102412	1.14	0.763051	3.54	0.0209482	-3.56	0.0281881	-1.06		6.05		1.25		-1.23		2.37		1.21		-1.41	0.349409	-1.19	0.62115	-1.13	0.753595	1.27	0.260334	1.26	0.429144	1.4	0.424018
PPIA	-1.1	0.22913	1.16	0.613819	2.18	0.0816264	-1.18	0.177411	1.08	0.420287	2.31	0.210128	1.34		1.18		2.28		1.4		1.31		3.18		1.14	0.385066	-1.14	0.470122	-1.07	0.636379	-1.06	0.732069	-1.18	0.366401	1.02	0.888566
PPP1R12B	-1.22	0.277943	-1.27	0.219226	-1.27	0.219226	-1.05	0.738614	-1.21	0.106763	-1.21	0.106763	1		1		1		-1.05		-1.05		-1.05		-1.15	0.475537	1.03	0.890081	-1.13	0.559227	1.14	0.409533	1.1	0.624568	1	0.989733
PRDM1	1.77	0.181841	1.98	0.187186	2.83	0.0599654	1.99	0.00962038	1.28	0.111026	1.95	0.0256252	3.33		1.71		1.47		2.78		1.72		2.17		1.75	0.0271837	1.38	0.182446	1.22	0.353621	1.17	0.506086	1.45	0.173488	1.06	0.755149
PRF1	-1.02	0.944057	-3.48	0.226504	2.08	0.304285	-2.15	0.0550203	-1.18	0.519102	5.96	0.00173709	1.11		-1.11		2.36		-2.1		-2.84		3.74		1.37	0.107552	1.01	0.95417	1.17	0.347794	1.07	0.862204	1.02	0.957679	2.55	0.00942912
PRG2	1		1		1.12	0.291748	1		1		2.6	0.5	1		1		18.82		1		1		1.88		1		1		1		1		1		1
PRKCA	-1.28	0.466565	-2.04	0.0253355	-1.07	0.67693	-1.32	0.37918	-1.18	0.621503	2.73	0.0252157	-1.37		-1.37		-1.13		-1.94		-1.94		1.44		1.32	0.0779606	1.11	0.651251	-1.03	0.868456	1.05	0.815543	-1.1	0.701577	1.32	0.175511
PRKCB	1.43	0.402545	2.24	0.0659974	1.06	0.83962	1.36	0.0886544	2.02	0.0210559	-1.49	0.574037	1.81		2.87		1.15		1.78		1.94		1.76		1.08	0.671551	-1.05	0.772703	-1.08	0.687594	-1.14	0.401337	-1.05	0.781701	-1.23	0.156968
PRKCD	1.29	0.576947	-1.44	0.487927	-1.75	0.324999	1.88	0.0147557	1.14	0.656381	-4.55	0.00081345	1.64		1.07		-2.55		3.52		2.66		-1.01		1.05	0.800946	1.04	0.772289	-1.28	0.0973705	-1.09	0.752984	-1.01	0.982342	-1.67	0.0868512
PSMB10	1.25	0.530575	1.44	0.402363	2.15	0.0531702	1.51	0.0900461	1.63	0.0135482	2.43	0.274281	2.54		2.67		2.29		1.41		2.73		2.44		1.36	0.132631	-1.13	0.626862	-1.03	0.869762	-1.41	0.0283729	1.16	0.44552	-1.05	0.646035
PSMB5	1.02	0.951294	1.45	0.426022	2.3	0.0384137	1.13	0.647292	1.42	0.133094	1.2	0.509869	1.74		3.68		3.28		1.32		2.3		1.99		1.18	0.298119	-1.06	0.78623	-1.22	0.342685	-1.24	0.264403	-1.11	0.570998	-1.06	0.775903
PSMB7	-1.14	0.231489	1.09	0.726487	1.96	0.0579546	-1.11	0.517979	1.02	0.876113	1.47	0.40062	1.05		1.38		2.19		-1.09		-1.03		1.18		1.02	0.867366	-1.14	0.249218	1	0.981438	-1.04	0.837025	-1.12	0.496576	1.12	0.537391
PSMB8	2.1	0.257118	3.38	0.0362876	2.7	0.00866939	3.12	0.00125527	2.46	0.00306642	2.16	0.0610205	3.52		3.09		1.39		4.7		4.56		2.45		1.33	0.0811678	1.05	0.714764	-1.07	0.603486	1.1	0.608508	1.57	0.0339588	-1.11	0.578331
PSMB9	1.97	0.219743	3.46	0.0339827	2.38	0.0062106	3.01	0.00056379	2.07	0.0229535	1.17	0.765008	2.92		2.26		1.11		3.86		3.4		2.05		1.37	0.0523088	1.11	0.488011	-1.17	0.286841	-1.06	0.769581	1.19	0.485992	-1.49	0.0633945
PSMC2	1.23	0.0517092	-1.39	0.533235	1.28	0.366822	1.31	0.0310538	1.01	0.939811	1.55	0.0622904	1.44		-1.36		1.23		1.1		-1.23		-1.28		1.04	0.881578	1.15	0.551755	1.22	0.474636	1.2	0.129875	-1.34	0.258026	-1.03	0.794365
PSMD7	-1.25	0.0685331	1.19	0.318441	1.69	0.0875243	-1.19	0.158076	1.21	0.163127	1.61	0.423669	-1.21		1.07		1.63		-1.03		1.46		1.52		-1.09	0.426122	-1.01	0.892134	1.02	0.803347	-1.01	0.864096	-1.08	0.109251	-1.04	0.549614
PTAFR	-1.76	0.0432179	1.15	0.757373	-2.1	0.358404	-1.47	0.12293	-1.26	0.57366	-3.74	0.0258072	1.57		1.25		-2.92		-1.08		-1.86		-1.5		1.12	0.725553	1.03	0.928744	-1.18	0.625185	-1.63	0.240395	-1.46	0.37582	-1.8	0.164519
PTGDR2	1		1		1		1		1		1		1		1		1		1		1		1		1		1		1		1		1		1
PTGER1	1		1		1		1		1		1		1		1		1		1		1		1		1		1		1		1		1		1
PTGER2	1		1		1.09	0.203684	1		1		1.54	0.5	1		1		1		1		1		1		1		1		1		1		1		1
PTGER3	1		1		1		1		1		1.19	0.5	1		1		1		1		1		1.13		1		1		1		1		1		1
PTGER4	-1.21	0.137744	-1.24	0.549655	1.06	0.815941	-1.82	0.127725	1.18	0.629787	-1.18	0.650402	-1.96		-1.33		-2.7		-1.15		1.16		-1.13		-1.22	0.197918	-1.18	0.307265	-1.23	0.133277	-1.04	0.891587	-1.06	0.833299	1.08	0.754519
PTGFR	1		1		1		1.06	0.391002	1.23	0.391002	4.04	0.100816	2.82		1		1.64		1		1		2.37		1		1		1.02	0.391002	1		1		1
PTGIR	1.7	0.188813	-1.01	0.42265	-1.01	0.42265	1.41	0.186072	1.22	0.519221	1.18	0.741502	2.82		2.88		1		1		1.9		2.04		1.05	0.391002	1		1.04	0.18662	1.09	0.445178	-1.12	0.228239	1.16	0.248581
PTGS1	-1.23	0.668808	-1.19	0.71671	-1.94	0.0659868	-1.16	0.542586	-1.06	0.804508	1.09	0.875066	-1.82		4.38		-1.03		-2.91		1.14		-1.06		1.16	0.528921	-1.03	0.892718	1.01	0.979278	-1.13	0.576392	-1.17	0.561561	1.19	0.621062
PTGS2	-2.75	0.18498	-1.39	0.630152	-4.88	0.0844832	-1.52	0.475756	-5.56	0.0245589	-9.88	0.0209915	3.29		-1.17		-2.29		2.53		-1.59		-1.33		1.07	0.778082	-1.03	0.895928	-1.05	0.876135	-1.98	0.267289	-2.08	0.262258	-2.41	0.16531
PTK2	1.09	0.387424	-1.68	0.397521	-2.23	3.705e-05	1.24	0.449302	-1.16	0.529952	-4.67	0.00385786	-1.05		2.01		-2.49		1.19		1.1		-1.62		-1.23	0.427376	-1.12	0.654506	-1.14	0.572949	1.43	0.0339927	1.17	0.317413	1.17	0.338625
PTPN2	1.31	0.436724	2.27	0.142266	2.27	0.00352457	1.69	0.103941	1.41	0.0612302	1.52	0.0658507	1.62		1.31		1.08		2.44		1.85		2.2		-1.12	0.57721	-1.18	0.480353	-1.09	0.56065	-1.14	0.400588	1.01	0.953876	1.01	0.934582
PTPN22	-1.32	0.239297	-1.45	0.21969	-1.43	0.0234597	-2.03	0.0147363	-1.71	0.0105795	-1.45	0.662631	-1.01		-1.34		-1.24		-1.92		-2.21		1.38		1.02	0.89678	-1.12	0.568297	-1	0.982073	1.09	0.69616	-1.06	0.822775	1.27	0.14876
PTPN6	-1.23	0.279371	1.06	0.770579	-1.64	0.277551	-1.09	0.630007	-1.16	0.312833	-1.15	0.726743	1.7		1.3		-2.03		1.63		1.76		1.07		-1.17	0.513042	-1.3	0.244585	-1.43	0.121962	-1.52	0.0756445	-1.28	0.279247	-1.49	0.0781077
PTPRC	-1.03	0.848042	1.01	0.982248	-1.58	0.160198	-1.13	0.258894	-1.5	0.0225371	-4.03	0.131955	1.52		1.11		-2.66		1.54		1.01		1.02		1.13	0.521696	-1.04	0.851552	-1.04	0.836027	-1.31	0.0587026	-1.2	0.17582	-1.25	0.0486503
PYCARD	1.25	0.631097	3.14	0.0223796	2.13	0.114967	2.39	0.0225965	2.39	0.0143755	1.87	0.234825	3.18		4.29		2.97		2.63		4.19		2.98		1.25	0.351196	-1.12	0.654335	-1.09	0.740759	-1.05	0.737307	1.05	0.820048	-1.2	0.314294
RAC1	1.24	0.0254865	1.04	0.826531	-1.01	0.939362	1.61	0.00368498	-1.01	0.903605	-1.8	0.0327452	1.01		-1.16		-2.29		1.81		1.17		-1.19		-1.03	0.835555	-1.16	0.303429	-1.18	0.188148	-1	0.992605	-1.14	0.157983	-1.12	0.150516
RAF1	-1.08	0.70814	1.05	0.878272	-1.81	0.0228775	-1.19	0.305779	-1.41	0.126911	-2.08	0.0216077	1		-1.16		-2.32		1.22		-1.12		-1.14		1.07	0.831633	-1.08	0.770792	-1.35	0.363811	-1.42	0.314035	-1.27	0.464093	-1.79	0.0568562
RAG1	1		1		1		1		1.52	0.205827	2.29	0.5	1		1		1		1		1		1.29		1		1		1		1		1		1
RAG2	1		1		1		1		1		1.87	0.5	1		1		1		1		1		1.4		1		1		1		1		1		1.02	0.373901
RAPGEF2	1.03	0.42265	1.19	0.42265	1.26	0.168439	-1.21	0.19487	1.46	0.285708	4.73	0.0493491	4.17		3.45		2.19		-1.29		-1.29		2.41		1.09	0.800022	-1.06	0.84983	-1.04	0.906878	-1.31	0.265018	1.01	0.979152	-1.11	0.65154
RARRES3	1.95	0.33345	5.56	0.0777838	6.54	0.00237655	13.75	0.00886659	14.67	0.0011333	6.17	0.0163164	18.28		28.4		9.68		3.6		12.83		4.44		1.11	0.720377	-1.11	0.770003	-1.21	0.502685	1.05	0.905734	2.13	0.191274	1.06	0.878016
RELA	1.22	0.406695	1.31	0.531975	1.63	0.171963	-1.13	0.184872	1.32	0.323739	1.76	0.561577	1		2.01		1		1		1.74		1.29		1.09	0.514866	1.04	0.605986	-1.01	0.794752	-1.06	0.21495	-1.03	0.471025	1.04	0.514314
RELB	1.41	0.332821	3.13	0.111944	5.14	0.00204925	-1.14	0.649831	1.75	0.0473762	-1.56	0.369184	2.18		2.24		2.03		1.92		2.53		2.85		1.58	0.0812477	1.01	0.979661	-1.1	0.759222	-1.02	0.895384	1.17	0.650564	1.28	0.32507
REPS1	-1.02	0.911277	-1.82	0.300434	-1.02	0.948891	-1.32	0.0152679	-1.05	0.633278	1.41	0.47599	1.05		-1.15		1.02		2.03		1.66		2.34		1.08	0.418928	-1.06	0.617605	1.1	0.423717	-1.03	0.867091	1.03	0.876526	1.16	0.41065
RHOA	-1.01	0.951864	1.08	0.725839	1.63	0.0453316	-1.12	0.283816	-1.08	0.450993	1.29	0.256304	1.42		1.71		1.32		1.1		1.07		1.46		1.11	0.528599	-1.06	0.705404	1.06	0.710315	-1.25	0.0870074	-1.06	0.610898	-1.04	0.726611
RIPK1	1.61	0.378391	1.31	0.407614	1.07	0.810211	1.95	0.00056398	1.38	0.0426331	-1.39	0.182721	2.04		1.86		-1.1		2.73		2.22		1.73		1.19	0.241925	-1.06	0.760739	-1.32	0.239143	1.02	0.916547	1.12	0.514716	1.05	0.735358
RIPK2	2.06	0.309053	4.21	0.0161018	2.42	0.00055961	3.26	0.00189788	3.4	0.0234322	-2.42	0.000329	2.5		2.36		1.26		3.25		6.88		1.66		1.12	0.465298	1.03	0.847872	-1.48	0.091468	1.29	0.298014	1.54	0.151712	-1.38	0.123342
RNASEL	1.6	0.337953	1.36	0.429938	1.16	0.43717	3.14	0.0332616	2.56	0.0397034	1.41	0.602878	4.42		5.08		1.52		2.01		1.82		1.45		1.1	0.391002	1.1	0.208438	1.06	0.391002	1.28	0.365369	1.11	0.634392	-1.11	0.563009
ROCK2	1.38	0.421711	2.65	0.1121	1.29	0.113625	1.78	0.00654279	1.79	0.0541893	1.24	0.204542	3.33		3.46		1.78		1.5		2.95		2.71		1.35	0.0420017	1.08	0.493581	1.14	0.280801	-1.13	0.149493	1.19	0.121648	1.13	0.131343
RORC	1		1		1		1		1.2	0.391002	2.21	0.5	1		1		1		1		1		1		1		1		1		1		1		1
RPS6KA5	1.3	0.407574	-1.91	0.245516	-1.68	0.0838032	1.34	0.117001	-1.44	0.125146	1.11	0.838366	1.6		-1.31		-5.37		2.31		1.46		-1.05		1.07	0.629355	1.11	0.540652	-1.12	0.580209	1.05	0.787465	1.19	0.251838	-1.05	0.714264
RRAD	1		1		1		1		1		1		1		1		1		1		1		1		1		1		1		1		1		1
RUNX1	1.21	0.493797	-1.28	0.529425	-1.6	0.239775	1.69	0.0104107	-1.24	0.354857	-1.42	0.563028	1.12		-1.19		-1.22		2.44		1.37		-1.25		-1.01	0.963461	-1.03	0.831296	-1.43	0.188687	-1.09	0.521241	-1.15	0.298189	-1.2	0.0936012
S100A8	1.15	0.895415	18.02	0.00798423	18.31	0.0207739	6.7	0.0523294	20.61	0.00088316	9.39	0.0037256	9.63		24.83		23.36		9.38		23.49		15.65		1.4	0.606659	-1.4	0.421343	-1.37	0.532765	-1.62	0.470568	-1.33	0.74569	-2.92	0.17054
S100A9	1.3	0.807384	16.29	0.0177624	12.37	0.0249341	5.65	0.0395815	14.12	0.0017424	4.66	0.0169724	8.54		18.5		14.04		7.35		14.66		10.6		1.43	0.587055	-1.3	0.531264	-1.27	0.647706	-1.66	0.477356	-1.31	0.754279	-2.96	0.171994
S1PR1	-1.29	0.342308	-1.52	0.100366	-1.84	0.19389	-1.99	0.006056	-1.47	0.164497	-1.83	0.0752182	-1.27		-1.55		-1.33		-1.62		-2.98		-1		-1.07	0.633319	-1.08	0.712274	-1.05	0.698899	-1.11	0.681451	-1.09	0.766139	1.21	0.432969
SDHA	-1.08	0.615603	-1.18	0.583891	1.49	0.392775	-1.23	0.255868	-1.26	0.272859	1.33	0.184623	1.23		1.39		1.38		1.03		-1.07		1.35		1.02	0.88196	-1.16	0.516482	-1.04	0.756206	-1.15	0.266304	-1.1	0.444162	1.05	0.728366
SELE	1		1		1		1		1		1.97	0.5	1		1		1		1		1		1		1		1		1		1		1		1
SELL	1.47	0.552662	3.33	0.0447779	-1.11	0.867907	2.21	0.0201215	2.08	0.0188352	-4.3	0.00137668	2.66		2.41		-1.4		3.07		2.19		1.98		1.24	0.36429	-1.03	0.890104	-1.21	0.383969	-1.53	0.212806	-1.3	0.440816	-2.25	0.0297983
SELPLG	-1.05	0.805229	1.47	0.343573	-1.3	0.444907	1.32	0.162563	-1.07	0.718426	-1.5	0.063054	1.86		1.71		-2.35		1.92		1.97		1.24		-1.15	0.486387	-1.05	0.792108	-1.42	0.112671	-1.61	0.0781189	-1.24	0.450327	-1.9	0.0211587
SERPING1	1.65	0.42265	6.07	0.112888	7.11	0.00607594	9.43	0.0201225	17.64	0.0026683	9.16	0.0788128	13.87		20.52		9.62		6.11		29.56		8.82		1		1		1		1		1.89	0.205621	1
SH2D1A	-1.55	0.422105	-2.86	0.0296343	-1.29	0.19465	-2.53	0.024691	-1.96	0.0576198	-1.02	0.981818	-2.71		-2.71		-1.65		-1.76		-4.85		1.27		1.1	0.306722	-1.01	0.962775	1.02	0.748311	1.26	0.559123	-1.27	0.631791	1.93	0.0822407
SHC1	1.02	0.941432	1.17	0.388084	1.23	0.129316	1.17	0.0469614	1.31	0.048565	1.6	0.216261	1.07		2.78		1.6		1.54		1.85		1.46		-1.03	0.820824	-1.03	0.812075	1.01	0.909076	-1.14	0.202884	-1.11	0.270036	1.05	0.593584
SIGIRR	-1.5	0.245964	-2.84	0.112126	-2.84	0.0955914	-2.47	0.00363311	-1.81	0.0201413	1.15	0.557812	1.15		1.15		-1.47		-2.22		-2.15		1.08		-1.32	0.312907	-1.04	0.880573	-1.18	0.499487	-1.39	0.378639	1.05	0.890161	1.3	0.413057
SIGLEC1	3.44	0.262936	9.04	0.0131644	1.87	0.0079231	2.39	0.0579515	3.45	0.0306085	4.17	0.210074	7.49		3.74		2.31		1		2.37		3.44		1.45	0.0859988	1		1.14	0.391002	-1.05	0.373901	1.13	0.518531	-1.02	0.760471
SIRPA	-1.06	0.839196	1.5	0.286625	1.03	0.895059	1.19	0.240149	-1.33	0.23585	-7.54	0.0870075	1.1		1.08		-2.13		2.32		1.33		-1.25		1.15	0.579656	1	0.998094	-1.19	0.383301	-1.3	0.514449	-1.16	0.683234	-1.58	0.209468
SKI	-1.31	0.221633	-2.71	0.0278865	-1.59	0.062378	-1.35	0.122821	1.32	0.13817	1.89	0.00258941	-2.24		-1.02		-2.24		-1.06		1.07		1.67		-1.04	0.830741	-1.28	0.240597	-1.22	0.236467	-1.39	0.0120615	-1.67	0.117421	-1.15	0.308634
SLAMF1	-1.01	0.961777	-1.38	0.466197	2.02	0.184561	-1.61	0.150466	-1.56	0.308607	-1.34	0.769634	-1.07		-1.31		-1.89		-1.01		-1.86		1.13		1.18	0.44958	-1.03	0.844681	1.06	0.771122	-1.19	0.533431	-1.16	0.686286	1.18	0.501625
SLAMF6	-1.12	0.399977	-2.43	0.200404	-1.82	0.373474	-1.6	0.112218	-1.34	0.260481	1.11	0.701309	-1.07		-2.77		-2.77		-1.75		-3.51		1.67		-1.02	0.892128	-1.05	0.852074	1.17	0.192901	-1.06	0.853028	-1.42	0.472661	1.35	0.319952
SLAMF7	1.17	0.321336	-1.07	0.909122	2.85	0.0858921	1.01	0.969678	-1.37	0.262907	-1.74	0.380993	3.39		1.3		2.5		-1.45		-1.65		1.79		-1.08	0.788756	-1.03	0.906291	-1.02	0.958273	1.25	0.446524	1.18	0.601623	1.69	0.0923275
SLC2A1	-1.16	0.48033	7.42	0.090859	2.73	0.0356055	-1.21	0.453562	5.61	0.00321865	3.47	0.00338828	-1.66		2.02		5.09		-2.42		2.51		-1.19		-1.16	0.63788	1.34	0.339542	1.37	0.296461	1.54	0.00299858	-1.08	0.401917	1.2	0.280857
SMAD2	-1.31	0.17649	-1.12	0.724541	-1.42	0.0445159	-1.37	0.00666601	-1.46	0.0195457	-5	0.104174	1.02		-1.07		-1.21		-1.02		-1.05		-1.22		1.14	0.375723	-1.1	0.528659	-1.03	0.858054	-1.4	0.0114829	-1.22	0.106396	-1.16	0.093836
SMAD3	1.26	0.298061	-1.14	0.837125	1.3	0.164331	-1.19	0.626983	1.26	0.481272	2.4	0.0470204	-2.63		-1.1		-1.96		-2.14		1.03		1.63		1.05	0.790375	-1.04	0.861232	1.06	0.6919	1.05	0.885176	-1.07	0.884095	1.41	0.326667
SMAD5	-1.06	0.42265	-1.06	0.42265	1.16	0.381678	-1.12	0.436803	-1.25	0.144387	1.56	0.623298	1		1		1		-1.21		-1.21		-1.21		-1.05	0.563511	1.09	0.527528	-1.01	0.962307	1.26	0.243506	-1.05	0.571671	1.02	0.874856
SMAD7	1.21	0.483987	1.54	0.4715	-2.01	0.00875937	2.1	0.0111045	1.08	0.815779	-1.94	0.365845	2.87		1.75		-1.42		2.28		2.41		1.22		1.33	0.223245	1.06	0.779128	1.02	0.926981	1.07	0.651639	1.19	0.47211	1.3	0.160688
SMPD3	-1.18	0.430073	-1.18	0.42265	-1.18	0.42265	-1.19	0.391002	-1.19	0.391002	1.34	0.641019	1		1		1		1		1		1		1		1		1		1		1		1.04	0.373901
SOCS1	2.8	0.330854	11.62	0.0226774	8	0.0178971	10.62	0.00132841	22.57	0.0003328	8.47	0.0513423	18.91		33.49		7.58		10.45		35.81		10.44		1.27	0.212812	1.15	0.31369	1.08	0.324465	1.04	0.81329	2.09	0.242657	-1.1	0.415947
SOCS3	1.9	0.405011	14.82	0.036027	11.35	0.00298319	5.4	0.0240793	6.81	0.0197523	3.27	0.0669848	12.36		12.35		4.77		10.29		7.16		7.49		1.32	0.330614	1.36	0.428346	-1.19	0.631812	-1.61	0.390302	1.08	0.895661	-2.01	0.220062
SPP1	1		1		3.4	0.191035	1		2.11	0.18764	1		1		1		4.69		1		1		1		1		1		1.02	0.391002	1		1		1
SRC	1.1	0.812838	-1.08	0.863371	-1.42	0.285808	1.29	0.0925119	3.85	0.00823313	1.29	0.569851	1		8.15		2.25		1.06		2.4		1.93		-1	0.991856	-1.11	0.741211	1.14	0.721276	-1.1	0.555379	1.37	0.291026	1.66	0.0910954
STAT1	3.03	0.196036	5.11	0.00685352	3.53	0.0253225	3.64	0.00180416	2.87	0.00416943	1.35	0.433855	4.61		3.85		1.84		4.88		5.74		3.96		2.14	0.0079527	1.22	0.477666	-1.04	0.861779	-1.06	0.847766	2.46	0.00601368	-1.45	0.03193
STAT2	5.3	0.100856	8.79	0.00191109	2.74	0.0114198	7.88	7.712e-05	4.34	0.00105717	1.11	0.728272	5.16		2.93		1.39		8.48		5.28		2.93		1.55	0.139325	1.28	0.339985	-1.33	0.378398	1.2	0.626812	2.12	0.0110132	-1.11	0.44927
STAT3	1.7	0.322861	2.43	0.079774	1.43	0.116918	2.63	3.844e-05	1.6	0.0382913	-1.74	0.00260533	2.23		1.5		-1.56		3.73		2.51		1.31		1.14	0.472549	-1.01	0.94745	-1.15	0.459499	-1.03	0.908324	1.24	0.383751	-1.43	0.102451
STAT4	-1.09	0.760271	-1.6	0.360186	1.45	0.132382	-1.93	0.0593334	-1.31	0.0795829	-1.27	0.847297	-2.65		-1.11		1.01		-1.67		-3.07		2.05		1.21	0.216882	-1.06	0.684288	-1.4	0.214184	-1.03	0.932051	-1.43	0.392504	1.35	0.273417
STAT5A	1.36	0.248617	1.79	0.205248	-1.08	0.764651	1.77	0.00065247	1.14	0.16604	-1.37	0.0355672	2.55		2.06		-1.64		2.45		2.86		1.67		1.15	0.422294	1.02	0.895379	-1.01	0.96067	-1.14	0.351847	1.16	0.402396	-1.21	0.170164
STAT5B	1.05	0.786215	1.17	0.519009	-2.02	0.117925	1.42	0.237855	-1.46	0.137007	-2.94	0.00836291	1.24		1.03		-4.57		2.1		-1.06		-1		1.01	0.951623	1.06	0.723563	-1.2	0.352923	-1.19	0.577382	-1.16	0.621582	-1.57	0.127985
STAT6	-1.07	0.667008	-1.13	0.55683	-1.26	0.28703	-1.29	0.220595	-1.23	0.277442	-2.13	0.0129616	1.08		1.34		-1.77		1.14		1.43		1.18		-1.05	0.776593	-1.17	0.416722	-1.28	0.176834	-1.28	0.0658349	-1.06	0.560853	1	0.998642
SYK	1.41	0.310662	1.42	0.189752	-1.27	0.5429	1.81	0.00135354	-1.08	0.624724	-8.92	0.143691	1.15		-1.16		-3.32		2.51		1.22		-1.31		-1.02	0.926118	-1.06	0.807875	-1.43	0.214729	1.05	0.84905	-1.08	0.705606	-1.63	0.0658722
SYT17	1		1		1		1		1		1		1		1		1		1		1		1		1		1		1		1		1		1
TAGAP	1.35	0.455062	1.71	0.18628	-2.81	0.00810156	1.34	0.305231	-1.14	0.692655	-8.36	0.122051	2.82		1.74		-2.57		1.72		2.14		-1.45		1.56	0.165289	-1.11	0.739021	-1.17	0.597129	-1.01	0.951211	1.25	0.383247	-1.15	0.246645
TAL1	1.04	0.848479	-1.09	0.896804	-2.3	0.0615285	1.07	0.865439	1.82	0.147786	-1.3	0.671813	-1.94		1.78		1.39		-2.46		-1.85		-2.47		-1	0.994869	1.49	0.380197	1.72	0.238584	1.26	0.406475	1.04	0.858598	1.31	0.26927
TAP1	2.48	0.190116	4.57	0.0388195	1.86	0.0722543	4.1	0.00053894	2.48	0.0096613	-1.11	0.536768	4.66		3.73		1.13		5.34		5.65		2.8		1.55	0.109381	1.13	0.624041	-1.09	0.706763	1.05	0.834993	1.83	0.0621813	-1.31	0.1002
TAP2	2.07	0.184262	1.71	0.384488	2.15	0.0645437	2.39	0.00791466	2.22	0.0360512	1.54	0.0665185	4.69		2.69		-1.13		2.68		3.99		1.88		1.3	0.0621643	1.21	0.215592	1.11	0.40182	-1.28	0.140242	1.3	0.183738	-1.16	0.283732
TAPBP	1.34	0.429093	1.98	0.191056	1.94	0.136629	1.38	0.0184098	1.52	0.0614478	1.89	0.235287	3.35		3.1		1.17		2.02		2.84		1.69		1.34	0.0606652	1	0.983906	-1.05	0.698865	-1.35	0.0671015	1.14	0.447347	-1.16	0.343844
TARP	-1.25	0.578976	-2.23	0.229529	-1.8	0.0814326	-2.38	0.0438353	-3.43	0.00767553	1.21	0.521333	1.47		-1.68		-1.53		-1.87		-4.1		-1.38		1.01	0.936894	-1.21	0.174567	1.16	0.220951	1.01	0.977218	-1.4	0.533159	1.3	0.504771
TBK1	1.51	0.26873	2.1	0.105448	1.39	0.0815808	1.8	0.00118542	1.82	0.0359911	1.32	0.440765	1.47		1.6		-1.03		1.99		2.45		1.5		1.07	0.789846	-1.04	0.870183	-1.09	0.712082	-1.06	0.685256	1.12	0.535405	-1.27	0.0909751
TBP	1.28	0.388082	-1.11	0.42265	1.66	0.0213067	-1.23	0.140033	-1.13	0.423448	-1.25	0.125467	-1.16		-1.16		1.63		1		1.58		1.88		1.02	0.882504	1.01	0.962111	-1.02	0.891125	-1.13	0.576884	-1.16	0.50831	-1.05	0.815952
TBX21	1.23	0.197123	-1.53	0.129782	-1.83	0.0801431	-1.72	0.120693	-2.53	0.00660992	-1.95	0.195754	1.17		-2.19		-1.97		-1.81		-2.88		1.19		1.15	0.627605	1.1	0.73455	1.23	0.417955	1.2	0.551167	1.17	0.59894	1.73	0.0564856
TBXA2R	1		1		1		1		1		1		1		1		1		1		1		1		1		1		1		-1.03	0.373901	-1.03	0.373901	-1.03	0.373901
TCF4	1.15	0.691961	1.57	0.373119	1.28	0.452203	-1.61	0.28241	1.08	0.833003	-1.13	0.93134	1.65		-2.38		1.66		1.36		-1.29		1.91		-1.5	0.116279	-1.34	0.152167	-1.24	0.203782	1.07	0.864886	-1.09	0.858079	1.04	0.918149
TCF7	1		1		1		1		1		1		1		1		1		1		1		1.08		1		1		1		1		1		1
TFRC	-1.06	0.887216	1.29	0.720567	1.72	0.280311	-1.44	0.240766	1.51	0.191337	-1.61	0.1909	3.23		3.83		4.57		-1.41		-1.41		1.1		1.34	0.31668	1.04	0.891638	-1.02	0.951731	-1.13	0.512616	1.13	0.593353	1.45	0.100309
TGFB1	1.24	0.0798672	-1.31	0.0334319	-1.29	0.0583253	-1.18	0.0801177	1.06	0.311324	-1.49	0.00012722	-1.08		1.64		-1.64		-1.09		1.23		1.26		-1	0.989084	-1.09	0.465935	-1.17	0.101658	1.02	0.866287	-1.02	0.905885	1.33	0.0279844
TGFB2	1		1		1		-1.01	0.945139	-1.06	0.391002	1.74	0.533082	1		1		1		1		1		1		1		1		1.24	0.25191	1.14	0.222571	-1.01	0.373901	1.11	0.196378
TGFB3	1		1		1		1		1.1	0.391002	1		1		1		1		1		1		1		1		1		1		1		1		1
TGFBI	-1.15	0.76612	-2.51	0.130889	-5.49	0.0214415	1.28	0.373391	-5.35	0.00020419	-3.41	0.265179	2.47		1.74		-2.18		1.86		-1.08		-1.43		1.3	0.14794	1.03	0.862	1.04	0.86481	-1.41	0.219462	-1.31	0.510143	1.18	0.549367
TGFBR1	-1.23	0.256365	-1.82	0.0584343	-2.36	0.0540008	-1.32	0.0707868	-2.23	0.00072465	-2.2	0.12574	-2.04		-2.15		-4.83		1.37		-1.92		-2.28		1.02	0.948116	-1.21	0.469802	-1.42	0.19371	-1.18	0.598835	-1.17	0.555724	-1.59	0.0708211
TGFBR2	-1.22	0.201264	1.32	0.450491	-2.11	0.135095	1.18	0.39728	-1.16	0.44509	-1.46	0.076314	1.87		1.37		-2.71		1.78		1.11		-1.17		1.09	0.594432	-1.02	0.924438	1.01	0.94147	-1.27	0.145041	-1.05	0.795159	-1.34	0.0582641
THBS1	1.37	0.288846	-1.16	0.755633	-1.15	0.709463	1.02	0.972284	1.92	0.263095	-1.27	0.83722	-1.82		2.22		-1.11		-1.17		-1.31		-1.01		-1.16	0.809151	-1.19	0.782829	-1.33	0.662026	1.05	0.759378	-1.12	0.481308	1.27	0.385441
THY1	-1.12	0.688174	-1.45	0.184305	1.07	0.794506	-1.49	0.0931247	-1.1	0.66118	4.51	0.0220728	-1.16		-1.16		1.99		-1.62		-1.62		1.23		1.11	0.699092	-1.12	0.596559	-1.07	0.829057	-1.02	0.924043	-1.14	0.443336	1.16	0.395203
TICAM1	1.22	0.42265	1		1		1.28	0.186145	1.2	0.327234	1.79	0.5	1		1		1		1.76		1		1		1		1		1		1		1		1
TIGIT	-1.08	0.780936	-1.75	0.353824	2.43	0.103702	-1.83	0.160022	1.25	0.459976	4.27	0.00781878	1.23		-2.4		4.16		-1.58		-2.21		3.61		1.24	0.20064	-1.04	0.861367	1.23	0.235301	-1.03	0.942553	-1.26	0.569857	1.52	0.175014
TIRAP	1.28	0.598792	2.13	0.181768	1.33	0.554204	-1.27	0.0201123	-1.04	0.836584	1.17	0.382315	1.09		1.37		-1.65		1.13		1.23		1.33		1.08	0.664821	-1.16	0.344902	-1.41	0.33533	-1.3	0.0792485	-1.34	0.0294983	-1.12	0.292588
TLR1	1.01	0.979707	2.69	0.107162	-1.52	0.374043	1.72	0.12073	-1.28	0.394402	-2.69	0.107874	2.98		1.48		-2.51		2.59		1.26		1.05		1.09	0.743715	1	0.991154	-1.02	0.956683	-1.42	0.403909	-1.21	0.663358	-2.02	0.118214
TLR2	1.43	0.58327	3.79	0.0802632	-1.33	0.420784	2.08	0.0131615	1.37	0.406384	-2.92	0.0265063	2.8		1.82		-2.57		2.42		2.45		1.14		1.17	0.622242	1.01	0.984797	-1.17	0.662701	-1.52	0.376334	-1	0.991981	-2.06	0.106166
TLR3	2.31	0.42265	8.41	0.0836701	2.03	0.0270251	3.68	0.016311	7.25	0.0211123	2.26	0.5	6.87		6.62		2.56		7.19		12.17		6.19		1.1	0.391002	1		1.06	0.391002	1		1.28	0.202094	1
TLR4	2	0.453148	4.5	0.0681111	-1.12	0.834231	3.69	0.00078332	1.81	0.092345	-3.59	0.108644	3.9		2.54		-1.68		4.49		3.23		1.16		1.33	0.339616	1.06	0.845919	-1.26	0.493435	-1.15	0.776197	1.03	0.94972	-2.35	0.0871424
TLR5	1.81	0.452195	3.74	0.0984952	1.09	0.870291	3.93	0.013457	2.03	0.122152	2.16	0.111654	4.44		2.79		-1.29		6.35		3.65		3.29		1.11	0.653126	1.08	0.771103	-1.22	0.501917	-1.5	0.366976	-1.41	0.55718	-2.17	0.0989965
TLR6	1.12	0.813151	3	0.149239	-1.85	0.0952034	2.25	0.0355442	-1.13	0.63054	-2.51	0.0823097	2.75		1.27		-4.28		2.89		1.44		1.18		1.29	0.331338	1.03	0.894547	-1.2	0.594134	-1.2	0.658731	-1.08	0.861467	-2.02	0.102895
TLR7	1		1		1		1		1		1.29	0.5	1		1		1		1		1		1		1		1		1		1		1		1
TLR8	-1.02	0.961385	-1.12	0.772024	-4.83	0.112898	1.3	0.338064	-1.72	0.135454	-3.73	0.00951702	1.58		1.31		-3.56		1.97		1.04		-1.32		1.27	0.39773	1.09	0.755953	-1.14	0.683046	-1.52	0.340125	-1.29	0.542458	-2.22	0.0609849
TLR9	1		1		1		-1.01	0.391002	-1.01	0.391002	1.63	0.507596	1		1		1		1		1		1		1		1.05	0.391002	1		1		1		1
TMEM173	1.11	0.792997	2.19	0.119222	2.34	0.0209851	1.69	0.131719	1.93	0.0180663	2.03	0.0823327	4.07		4.51		1.71		1.81		2.19		2.16		1.19	0.0391518	-1.06	0.611074	-1.15	0.402291	-1.53	0.123729	-1.12	0.706479	-1.18	0.388045
TNF	1.04	0.42265	1.45	0.42265	2.23	0.070201	-1.1	0.608592	1.6	0.15313	-1.12	0.517892	3.05		4.29		1.27		1		3.4		1		1.11	0.686391	-1.04	0.832321	1.31	0.410534	-1.42	0.164295	1.08	0.810525	-1.05	0.844133
TNFAIP3	1.19	0.786677	2.13	0.24552	4.66	0.0159873	-1.05	0.768868	1.66	0.0746779	2.04	0.423098	1.59		1.45		1.55		-1.1		1.33		-1.34		1.56	0.0742825	1.08	0.739619	1.14	0.63796	1.05	0.787904	1.09	0.75879	1.17	0.325406
TNFAIP6	3.3	0.278311	18.13	0.00317499	6.52	0.0139235	12.02	0.00055187	16.35	0.00106303	1.3	0.736895	13.61		11.8		7.85		13.12		19.78		6.11		1.47	0.404552	-1.18	0.588873	-1.42	0.363004	1.07	0.88831	1.57	0.487099	-2.16	0.0890596
TNFRSF11A	1		1		1		1		1		1		1		1		1		1		1		1		1		1		1		1		1		1
TNFRSF13B	1		1		1.25	0.42265	1	0.391002	1.09	0.391002	1.4	0.5	1		1		1		1		1		1.08		1		1		1		1		1	0.373901	1
TNFRSF13C	-2.27	0.224923	-1.02	0.961663	-2.98	0.105736	-4.85	0.00187475	-1.35	0.191523	-1.83	0.0498173	7.27		3.41		1.67		-5.13		-1.38		-1		1.34	0.278962	1.03	0.873348	1.8	0.0397735	-1.21	0.581896	1.82	0.048282	1.82	0.0397701
TNFRSF14	-1.02	0.817353	1.34	0.217744	-1.11	0.550611	1.24	0.0722734	1.15	0.154767	-1.07	0.583247	1.49		1.22		-1.78		2.02		2.23		1.37		1	0.973143	-1.14	0.305712	-1.32	0.077402	-1.11	0.432217	1.12	0.411449	-1.23	0.172931
TNFRSF17	1.08	0.728061	1.03	0.917552	4.33	0.0645808	-1	0.996623	1.36	0.326617	4.59	0.0961644	1		1		6.15		-1.45		-1.45		1.89		1.22	0.598032	1.09	0.789714	1.14	0.724265	1.28	0.196311	-1.15	0.24484	-1.07	0.61482
TNFRSF18	1		1		1.48	0.193342	1		1		1.14	0.5	1		1		1		1		1		1		1		1		1		1		1		1
TNFRSF1B	1.25	0.561836	2.05	0.167327	1.5	0.064287	1.21	0.180772	1.13	0.541812	-1.35	0.0186066	2.8		2.9		1.5		1.67		2.23		1.75		1.3	0.349093	1.07	0.799761	1.03	0.923099	-1.02	0.856949	1.29	0.0583734	1.14	0.181174
TNFRSF4	1		1		1.92	0.221588	-1.01	0.391002	1.36	0.222277	3.09	0.0725104	1		1		1		1		1.82		1.78		1		1		1		1		1		1
TNFRSF8	1		1		1.06	0.42265	1		1.12	0.391002	1		1		1		1.4		1		1		1.29		1		1		1		1		1		1
TNFRSF9	1		1		1		1		1		1.42	0.5	1		1		1		1		1		1		1		1		1		1		1		1
TNFSF10	2.99	0.319997	6.9	0.0179463	2.48	0.0441372	3.73	0.00581131	4.56	0.0282739	1.66	0.231363	3.76		7.28		2.37		4		13.29		3.43		1.26	0.309284	1.09	0.517425	-1.02	0.932083	-1.05	0.752802	1.27	0.4121	-1.18	0.340692
TNFSF11	1		1		1.43	0.42265	1		1		1.12	0.5	1		2.11		1		1		1		1.67		1		1		1		1		1		1
TNFSF12	-1.14	0.705435	-1.35	0.456266	-1.73	0.0390635	1.24	0.0753349	-1.43	0.115365	-1.84	0.205882	-1.59		1.45		-1.59		2.32		1.84		1.29		1.26	0.362788	-1.06	0.75041	-1.18	0.549347	-1.05	0.835555	-1.42	0.228324	1.07	0.723815
TNFSF13	1.16	0.816228	1.09	0.84536	-1.09	0.845436	1.86	0.103577	1.05	0.809261	-2.52	0.0131619	1.94		2.62		1.41		2.2		2.15		1.05		1.25	0.310994	-1.12	0.66685	1.02	0.960547	-1.39	0.0432012	1.02	0.947661	-1.23	0.0483497
TNFSF13B	3.74	0.26449	7.71	0.0202691	1.31	0.665306	5.11	1.928e-05	3.2	0.0408585	1.06	0.667824	9.4		7.99		2.54		3.82		3.82		2.15		1.73	0.0249854	1.21	0.376015	1.08	0.691972	1.06	0.874858	1.48	0.396769	-1.32	0.46217
TNFSF14	1.48	0.3706	-1.02	0.937078	-1.01	0.975859	-1.12	0.711849	-1.2	0.474312	-1.38	0.379246	1.55		-3.1		-1.64		1.91		1.05		1.23		-1.15	0.559437	-1.11	0.641203	-1.31	0.319677	-1.06	0.894578	-1.32	0.505304	-1.89	0.141995
TNFSF15	1		1		1		1		1.27	0.205481	1.92	0.5	1		1		1		1		1		2.15		1		1		1		1		1		1
TNFSF18	1		1		1		1		1		2.19	0.5	1		1		1		1		1		1.56		1		1		1		1		1		1
TNFSF4	1		1		1		1		1		1.77	0.5	1		1		1		1		1		1.29		1		1		1		1.05	0.347628	-1.01	0.373901	-1.01	0.373901
TNFSF8	1.11	0.527557	1.24	0.4671	-1.68	0.153561	1.14	0.376462	-1.03	0.905295	-2.41	0.543073	1.31		-1.21		-3.07		1.45		1.23		1.05		1.1	0.231984	1.11	0.333513	-1.04	0.702652	-1.13	0.241475	-1.11	0.189832	-1.2	0.271115
TOLLIP	-1	0.999266	3.62	0.0601234	2.41	0.0228315	1.9	0.0679219	2.31	0.0070726	2.06	0.0632184	2.25		3.68		2.64		3.33		2.03		1.19		1.13	0.577966	-1.14	0.558219	1.19	0.631142	-1.16	0.551292	-1.6	0.15702	-1.8	0.0505751
TP53	-1.22	0.554692	-1.65	0.198799	1.19	0.631993	-1.56	0.0694057	1.1	0.762366	2.02	0.107282	-1.16		-1.16		-1.16		-1.09		-1.09		2.12		1.13	0.520412	-1.02	0.933849	-1.46	0.0708053	1.03	0.902801	-1.18	0.574657	1.35	0.224718
TPSAB1	1		1		1.1	0.42265	1		1		1		1		1		1		1		1		1		1		1		1		1		1		1
TRADD	1.09	0.76665	-1.08	0.869146	-1.06	0.840282	1.15	0.626473	1.06	0.820803	1.68	0.396148	1		1.92		1		1.82		1.21		-1.13		1.03	0.864272	-1.02	0.9072	-1.06	0.622059	-1.21	0.497593	-1.7	0.0605466	-1.84	0.0373659
TRAF1	-1.03	0.919196	-1.49	0.208591	2.09	0.138265	-1.33	0.260973	-1.35	0.144871	2.3	0.00165979	-2.01		-2.01		-1.32		-1.66		-1.66		-1.14		-1.21	0.251306	-1.25	0.141895	-1.23	0.373644	1.06	0.852816	-1.22	0.499433	1.26	0.416088
TRAF2	1.07	0.856024	-1.12	0.727808	1.77	0.106546	-1.1	0.641288	-1.01	0.979061	2.26	0.0131701	2.31		-1.06		1.49		1.63		-1.33		2.87		1.19	0.441823	-1.09	0.750848	-1.03	0.923325	1.21	0.42529	1.38	0.225742	1.36	0.165019
TRAF3	1.05	0.848866	-1.02	0.955477	3.07	0.0132451	-1.37	0.230536	1.41	0.0610452	3.15	0.00420525	-1.9		-1.9		1.77		1.43		1.62		3.12		1.05	0.812377	1.01	0.966785	-1.21	0.477564	-1.04	0.885119	-1.33	0.41455	1.33	0.314933
TRAF4	-1.06	0.451084	-1.55	0.0966752	1.69	0.0923517	-1.58	0.0373175	-1.08	0.779221	2.86	0.00255218	-1.7		-1.7		1.25		-2.1		-1.06		1.33		-1.01	0.957542	-1.15	0.375093	-1.1	0.482078	-1.21	0.352991	-1.56	0.1239	1.05	0.724544
TRAF5	-1.17	0.734025	-2.16	0.0210453	1	0.973287	-1.67	0.133126	-1.68	0.150717	-1.87	0.158169	1.44		-2.05		-1.3		-1.12		-2.06		1.67		1.2	0.0888567	1.04	0.785797	-1.01	0.920776	1.05	0.847955	-1.1	0.81206	1.38	0.244517
TRAF6	-1.1	0.271951	-1.07	0.887604	-1.29	0.299166	-1.11	0.135918	1.07	0.536588	1.57	0.193371	1.6		-1.04		-2.69		1.12		-1.02		1.26		1	0.989481	-1.14	0.480339	1.02	0.898916	-1.25	0.205527	-1.12	0.430724	-1.36	0.0486931
TREM2	1		1		1		1		1		1		1		1		1		1		1		1		1		1		1		1		1		1
TRIM39	-1.06	0.853095	-1.49	0.510903	-1.86	0.119971	-1.03	0.855012	-1.35	0.107661	-4.21	0.00143682	1.09		-1.4		-2.53		-1.17		-1.74		-1.73		1.12	0.143506	1.13	0.172149	1.13	0.163095	1.19	0.29426	1.17	0.31669	1.03	0.860825
TSLP	1		1		1.25	0.42265	1		2.03	0.0988484	6.8	0.207653	1		1		3.17		1		1		3.39		1		1		1		1		1		1
TUBB	-1.05	0.652708	-1.6	0.0931507	1.9	0.10564	-1.4	0.0278544	-1.06	0.662482	2.03	0.115925	-1.27		-1.14		2.22		-1.42		-1.22		1.47		1.02	0.846079	1.06	0.602965	-1.09	0.483461	-1.08	0.743068	-1.29	0.373017	1.24	0.333326
TWIST2	1.79	0.42265	2.76	0.223048	1.48	0.255025	4.68	0.00555048	3.82	0.0133523	1.19	0.5	7.61		5.18		1.28		4.35		5.69		2.47		1.19	0.391002	1		1		1.11	0.569625	1.21	0.517922	-1.13	0.260115
TYK2	1	0.978231	-1.01	0.978123	-1.33	0.425319	-1.06	0.667728	-1.03	0.860148	-1.43	0.174705	-1.11		1.27		-1.66		1.54		1.39		1.05		-1.05	0.816891	-1.01	0.947864	-1.17	0.370394	-1.19	0.365018	-1.17	0.418051	-1.33	0.135804
TYROBP	-1.09	0.826534	-1.12	0.7143	-2.59	0.0809398	1.08	0.634332	-1.21	0.542106	-8.94	0.106175	1.2		1.3		-2.08		1.81		1.61		-1.46		1.18	0.464444	-1.07	0.748993	-1.14	0.567439	-1.19	0.59926	-1.26	0.534062	-1.65	0.14324
UBB	-1.09	0.556315	1.76	0.360135	-3.37	0.0203208	1.61	0.119541	-2.01	0.061451	-2.79	0.22718	1.58		-4.03		-3.99		-2.71		-3.48		-15.21		1.03	0.922976	1.33	0.33246	1.45	0.2014	1.27	0.534057	1.34	0.442417	1.02	0.940365
UBE2L3	1.14	0.604308	1.22	0.20966	1.29	0.0994518	1.46	0.028984	1.39	0.00613881	-1.3	0.732483	1.04		1.47		-1.12		1.34		1.93		1.23		-1.16	0.205064	-1.1	0.387566	-1.13	0.379967	-1.02	0.835068	-1.04	0.739184	-1.04	0.712719
USP9Y	-1.07	0.710122	1.06	0.529726	-1.69	0.0696691	-1.26	0.190853	-1.4	0.033062	-2.87	0.00979191	-1.18		1.13		-1.71		-1.44		-1.61		-1.35		1.11	0.0308014	1.12	0.045163	1.11	0.0387135	-1.15	0.0374905	-1.07	0.46009	-1.05	0.491122
VCAM1	1		1		1		1		1		3.11	0.5	1		1		1.34		1		1		3.07		1		1		1		1		1		1
VTN	1		1		1		1		1		1		1		1		1		1		1		1		1		1		1		1		1		1
XBP1	-1.48	0.552996	2.4	0.273933	1.52	0.256067	-1.77	0.0178498	1.48	0.363738	-1.25	0.699804	15.9		13.88		8.49		-1.19		2.29		2.6		2.29	0.105801	-1.08	0.868604	1.61	0.270919	-1.27	0.495616	2.06	0.166377	1.72	0.0795803
XCL1	1		1		1.51	0.263019	-1.04	0.41911	1.01	0.857786	1.28	0.552455	1		1		1		1		1		1		-1.12	0.391002	-1.02	0.914565	-1.12	0.391002	1.08	0.456206	-1.02	0.373901	1.01	0.770272
XCR1	1		1		1.05	0.42265	1.03	0.391002	1		3.11	0.0487505	2.45		1		1		1		1		1.61		1		1		1		1.02	0.373901	1		1.02	0.373901
ZAP70	1.2	0.545724	-1.22	0.42265	-1.21	0.439231	-1.39	0.196667	-1.55	0.104673	3.24	0.167919	-1.99		-1.99		-1.99		-1.29		-1.29		1.79		-1.25	0.451187	-1.07	0.832164	-1.09	0.782683	1.21	0.548854	1.02	0.95027	1.82	0.0372687
ZBTB16	1		1		1		1		1		1		1		1		1		1		1		1		1		1		1		1		1		1
ZEB1	-1.14	0.336775	1.66	0.178789	1	0.985381	-1.01	0.949373	1.22	0.222427	1.49	0.449238	-1.07		-1.49		-1.13		1.35		1.52		1.46		-1.13	0.413006	-1.18	0.176821	-1.17	0.268583	-1.49	0.0235502	-1.33	0.110068	-1.57	0.00611273
ZNF205	1		1		1		1		1		1.22	0.5	1		1		1		1		1		1		1		1		1		1		1		1
